# Supplementary material for: Selection of fast and slow growing bacteria from fecal microbiota using continuous culture with changing dilution rate
Source: Microb Ecol Health Dis. 2018 Nov 30;29(1):1549922. doi: 10.1080/16512235.2018.1549922 (PMC6282430; doi:10.1080/16512235.2018.1549922)
Supplement: Supplemental Material [file ZMEH_A_1549922_SM7531.zip]

Archive with 2 entries (2 files):
- Supplemental files/Supplementary Table S1.xlsx
- Supplemental files/Supplementary Table S2.xlsx
