# Supplementary material for: Selection of fast and slow growing bacteria from fecal microbiota using continuous culture with changing dilution rate
Source: Microb Ecol Health Dis. 2018 Nov 30;29(1):1549922. doi: 10.1080/16512235.2018.1549922 (PMC6282430; doi:10.1080/16512235.2018.1549922)
Supplement: Supplemental Material [file ZMEH_A_1549922_SM7531.zip › Supplemental files/Supplementary Table S1.xlsx]

## Sheet: Sheet1
	Table S1. Abundances of bacteria in the inocula and samples from De-stat experiments. OW and NW indicate overweight and normal weight children, respectively (1 and 2 indicate parallel aliquots taken for different experiments). t-test p-values indicate the difference of species abundances between fast (>0.1 1/h) and slow (<0.1 1/h) dilution rates
	kingdom	phylum	class	order	family	genus	species	Name	p-value OW AG	p-value NW AG	p-value OW AP	p-value NW AP	OW_1	OW_2	NW_1	NW_2	OW AG_0.205	OW AG_0.163	OW AG_0.133	OW AG_0.112	OW AG_0.078	OW AG_0.062	NW AG_0.22	NW AG_0.2	NW AG_0.132	NW AG_0.108	NW AG_0.075	NW AG_0.063	OW AP_0.195	OW AP_0.153	OW AP_0.136	OW AP_0.106	OW AP_0.073	OW AP_0.058	OW AP_0.058	NW AP_0.204	NW AP_0.158	NW AP_0.144	NW AP_0.102	NW AP_0.074	NW AP_0.06	M7_0.06		Median
99	d__Bacteria	p__Firmicutes	c__Clostridia	o__Clostridiales	f__Christensenellaceae	g__Christensenellaceae_R-7_group	s__unclassified	Christensenellaceae_R-7_group unclassified	0.373901		0.0119786	0.165528	0.01007	0.01263	0.01245	0.01378	0	0.00026	0	0	0	0	0	0	0	0	0	0	0.07578	0.05678	0.03888	0.01536	0.00398	0.00356	0.00262	0.00655	0.01409	0.00763	0.01334	0.01701	0.01206	0.00539	1	0.005265
145	d__Bacteria	p__Firmicutes	c__Clostridia	o__Clostridiales	f__Lachnospiraceae	g__Dorea	s__longicatena	Dorea longicatena	0.974195	0.130036	0.00026551	0.0640305	0.03026	0.02994	0.02647	0.02338	0.00302	0.03161	0.03698	0.02791	0.04303	0.00231	0.06684	0.03276	0.02632	0.02654	0.01354	0.00701	0.01645	0.01449	0.0133	0.00275	0.00186	0.00088	0.0005	0.01156	0.0052	0.00645	0.00404	0.00186	0.00083	0.00088	1	0.00673
212	d__Bacteria	p__Firmicutes	c__Erysipelotrichia	o__Erysipelotrichales	f__Erysipelotrichaceae	g__Holdemania	s__filiformis	Holdemania filiformis	0.247423	0.799482	0.0449689	0.28012	1e-05	4e-05	8e-05	8e-05	0.00683	0.04259	0.01963	0.01288	0.00734	0.0054	0.00711	0.00495	0.00738	0.00883	0.00585	0.00332	0.01484	0.01213	0.00653	0.00524	0.0033	0.00292	0.00173	0.03066	0.01393	0.01179	0.01082	0.01466	0.00713	0.00975	1	0.00712
272	d__Bacteria	p__Firmicutes	c__Negativicutes	o__Selenomonadales	f__Veillonellaceae	g__Negativicoccus	s__succinicivorans	Negativicoccus succinicivorans	0.23036	0.0942593	0.662961	0.203092	3e-05	0	0	0	0	1e-05	5e-05	0.00044	0.02588	0.09895	2e-05	1e-05	0.00921	0.01423	0.01407	0.00674	0.00108	0.06163	0.04683	0.04415	0.05988	0.03339	0.01736	0.003	0.00104	8e-05	5e-05	0.00011	4e-05	0.00019	1	0.007975
295	d__Bacteria	p__Firmicutes	c__Clostridia	o__Clostridiales	f__Family_XI	g__Peptoniphilus	s__harei	Peptoniphilus harei	0.438083	0.42932	0.02362	0.368194	3e-05	0	2e-05	0	0.00034	0.003	0.00633	4e-05	0.00364	0.00068	0.00382	0.01189	0.06851	0.0627	0.03978	0.03913	0.0137	0.01927	0.00937	0.00402	0.00439	0.00027	0.00084	0.04003	0.01703	0.00705	0.00983	0.0143	0.00996	0.00146	1	0.010925
226	d__Bacteria	p__Firmicutes	c__Clostridia	o__Clostridiales	f__Lachnospiraceae	g__Lachnoclostridium	s__torques	Lachnoclostridium torques	0.969271	0.0556618	0.303403	0.0643209	0.00193	0.00241	0.00103	0.00379	0.00137	0.01233	0.01626	0.01493	0.01006	0.00561	0.01447	0.01834	0.02854	0.01294	0.00138	0.00035	0.03146	0.00343	0.00209	0.00179	0.00073	0.00054	0.00315	0.1402	0.10419	0.08873	0.08673	0.04379	0.0409	0.02098	1	0.013705
143	d__Bacteria	p__Firmicutes	c__Erysipelotrichia	o__Erysipelotrichales	f__Erysipelotrichaceae	g__Dielma	s__fastidiosa	Dielma fastidiosa	0.027442	0.109257	0.427598	0.741804	0	0	2e-05	0	0	0.00083	0.0001	0.00147	0.0029	0.00369	0.10028	0.16637	0.03465	0.02706	0.02005	0.01946	0.0009	0.00265	0.0022	0.00261	0.00209	0.0025	0.0012	0.02188	0.02117	0.0193	0.0186	0.01822	0.02354	0.02044	1	0.01895
417	d__Bacteria	p__Firmicutes	c__Clostridia	o__Clostridiales	f__Ruminococcaceae	g__Ruminococcus_1_35% / unclassified_25% / Ruminococcaceae_UCG-014_13% / Ruminococcaceae_UCG-002_5% / Ruminiclostridium_5_5% / Ruminiclostridium_4% / Ruminococcaceae_UCG-005_3% / Ruminococcaceae_NK4A214_group_1% / Ruminiclostridium_9_1% / Ruminococcaceae_UCG-004_1%		g__Ruminococcus_1_35% / unclassified_25% / Ruminococcaceae_UCG-014_13% / Ruminococcaceae_UCG-002_5% / Ruminiclostridium_5_5% / Ruminiclostridium_4% / Ruminococcaceae_UCG-005_3% / Ruminococcaceae_NK4A214_group_1% / Ruminiclostridium_9_1% / Ruminococcaceae_UCG-004_1%	0.169635	0.230931	0.226063	0.00737484	0.0158	0	0.03942	0	0.00021	0.00499	0.00345	0.00519	0.03643	0.01417	0.00209	0.00473	0.00286	0.00798	0.00394	0.02424	0.00875	0.01775	0.0258	0.03246	0.02733	0.01928	0.01379	0.13327	0.18186	0.10278	0.02698	0.01983	0.02277	0.09585	1	0.019555
227	d__Bacteria	p__Firmicutes	c__Clostridia	o__Clostridiales	f__Lachnospiraceae	g__Lachnoclostridium	s__unclassified	Lachnoclostridium unclassified	0.66937	0.226328	0.931169	0.975743	0.00383	0.00349	0.00355	0.00352	0.01013	0.00488	0.0059	0.00397	0.00739	0.01429	0.01508	0.01323	0.01835	0.01495	0.01257	0.00601	0.01223	0.02693	0.02433	0.02575	0.02091	0.01533	0.05121	0.02219	0.02204	0.02255	0.02632	0.02471	0.01542	0.01819	1	0.01963
148	d__Bacteria	p__Firmicutes	c__Clostridia	o__Clostridiales	f__Lachnospiraceae	g__Eisenbergiella	s__tayi	Eisenbergiella tayi	0.0640339	0.0439766	0.885279	0.189178	5e-05	0.00026	4e-05	3e-05	0	0.01165	0.06681	0.09778	0.07289	0.07578	2e-05	0.00084	0.20828	0.26374	0.29827	0.25986	0.00513	0.0249	0.01255	0.01396	0.01007	0.01578	0.00882	0.00427	0.02443	0.01998	0.02516	0.02648	0.02609	0.03865	1	0.022205
416	d__Bacteria	p__Firmicutes	c__Clostridia	o__Clostridiales	f__Lachnospiraceae	g__unclassified_36% / [Eubacterium]_oxidoreducens_group_12% / Lachnospiraceae_UCG-008_12% / Lachnospiraceae_NC2004_group_10% / Lachnospiraceae_UCG-004_9% / Lachnospiraceae_NK4A136_group_9% / [Eubacterium]_hallii_group_2% / Pseudobutyrivibrio_1% / Hungatella_1% / [Ruminococcus]_gauvreauii_group_1%		g__unclassified_36% / [Eubacterium]_oxidoreducens_group_12% / Lachnospiraceae_UCG-008_12% / Lachnospiraceae_NC2004_group_10% / Lachnospiraceae_UCG-004_9% / Lachnospiraceae_NK4A136_group_9% / [Eubacterium]_hallii_group_2% / Pseudobutyrivibrio_1% / Hungatella_1% / [Ruminococcus]_gauvreauii_group_1%	0.549225	0.0344882	0.271113	0.438028	0.03384	0	0.04348	0	0.00039	0.01436	0.00672	0.00413	0.00664	0.00243	0.00958	0.0234	0.08575	0.1356	0.09868	0.15388	0.01406	0.02588	0.03526	0.01067	0.01187	0.02405	0.01245	0.02446	0.03491	0.03851	0.03155	0.03149	0.02029	0.02994	1	0.02517
360	d__Bacteria	p__Firmicutes	c__Clostridia	o__Clostridiales	f__Ruminococcaceae	g__Ruminococcaceae_UCG-013	s__unclassified	Ruminococcaceae_UCG-013 unclassified	0.724659	0.0331326	0.0788724	0.0480021	0.0046	0.00853	0.00437	0.00364	3e-05	2e-05	1e-05	1e-05	1e-05	3e-05	0	1e-05	0.00011	0.00027	0.00074	0.00046	0.06784	0.01031	0.18726	0.18035	0.23054	0.24811	0.26075	0.03489	0.03512	0.03373	0.04613	0.03795	0.0501	0.0195	1	0.035005
56	d__Bacteria	p__Bacteroidetes	c__Bacteroidia	o__Bacteroidales	f__Bacteroidaceae	g__Bacteroides	s__ovatus	Bacteroides ovatus		0.000433033	0.373901	0.00326139	0	0	0.00425	0.00526	0	0	0	0	0	0	0.06885	0.06063	0.05841	0.01522	0.00218	0.00371	0.02539	0	0	0	0	0	0	0.05278	0.05163	0.04598	0.02087	0	0.00845	0.00237	2	0.00608
62	d__Bacteria	p__Bacteroidetes	c__Bacteroidia	o__Bacteroidales	f__Bacteroidaceae	g__Bacteroides	s__vulgatus	Bacteroides vulgatus	0.259149	0.00736616	0.0493937	0.190531	0.00092	0.00289	0.00752	0.00661	0.09853	0.01373	0.00869	0.00276	0.00129	0.00201	0.01107	0.0171	0.00937	0.00107	0.00037	0.00062	0.17964	0.12788	0.06196	0.04482	0.01646	0.00917	0.01166	0.01165	0.01323	0.03746	0	0.14746	0.16635	0	2	0.012445
60	d__Bacteria	p__Bacteroidetes	c__Bacteroidia	o__Bacteroidales	f__Bacteroidaceae	g__Bacteroides	s__thetaiotaomicron	Bacteroides thetaiotaomicron	0.693174	0.0170938	0.207608	0.855705	0.00017	0.00028	0.0024	0.00223	0.01509	0.24366	0.13849	0.15051	0.07656	0.08072	0.04238	0.08416	0.06842	0.17999	0.25479	0.34677	0.08866	0.01129	0.02971	0	0.02024	0	0.00922	0.06667	0.08403	0.1039	0.17732	0.07567	0.02798	0.17284	2	0.072045
119	d__Bacteria	p__Actinobacteria	c__Coriobacteriia	o__Coriobacteriales	f__Coriobacteriaceae	g__Collinsella	s__aerofaciens	Collinsella aerofaciens	0.112535	0.474025	0.0259036	0.252674	0.02825	0.03517	0.03231	0.03302	0.13149	0.05439	0.08789	0.05577	0.0471	0.00508	0.02373	0.00679	0.01499	0.01745	0.00676	0.00703	0.01332	0.00612	0.00839	0.00196	0.00248	0.0006	0.00063	0.00539	0.00099	0.00061	0.00039	0.00018	0.00027	0.00021	3	0.005235
15	d__Bacteria	p__Verrucomicrobia	c__Verrucomicrobiae	o__Verrucomicrobiales	f__Verrucomicrobiaceae	g__Akkermansia	s__muciniphila	Akkermansia muciniphila	0.250627	0.759578	0.235109	0.02686	0.00508	0.01383	0.03535	0.04712	0.00209	0.05229	0.24161	0.2028	0.1992	0.18819	0.00011	6e-05	0.00014	0.00015	0.00015	5e-05	0.1323	0.31605	0.27566	0.3068	0.3256	0.32672	0.31593	0.00716	0.00525	0.00518	0.00394	0.00341	0.00285	0.00125	4	0.005215
175	d__Bacteria	p__Proteobacteria	c__Gammaproteobacteria	o__Enterobacteriales	f__Enterobacteriaceae	g__Escherichia-Shigella	s__coli	Escherichia-Shigella coli	0.438994	0.00187401	0.232393	0.285216	0.00051	0.00142	0.00197	0.0023	0.19446	0.17792	0.05595	0.12997	0.10213	0.07705	0.21071	0.18504	0.17659	0.10126	0.09821	0.07255	0.1209	0.06017	0.03543	0.04111	0.04216	0.02292	0.03646	0.10058	0.07203	0.06248	0.05015	0.07542	0.05913	0.11889	5	0.07229
184	d__Bacteria	p__Firmicutes	c__Clostridia	o__Clostridiales	f__Lachnospiraceae	g__Eubacterium_oxidoreducens_group	s__unclassified	Eubacterium_oxidoreducens_group unclassified	0.0586267		0.00485226	0.00753771	0	0.01044	0	0	0	0	0.00099	0.00815	0.04598	0.04553	0	0	0	0	0	0	0	0	0	0.04621	0.08318	0.0852	0.05526	1e-05	0	0	0.03657	0.0698	0.07555	0.10111		0
50	d__Bacteria	p__Bacteroidetes	c__Bacteroidia	o__Bacteroidales	f__Bacteroidaceae	g__Bacteroides	s__faecis	Bacteroides faecis	0.373901	0.373901	0.20466	0.373901	0	0.00012	0.0002	0	0.00124	0	0	0	0	0	0	0	0.00038	0	0	0	0	0.02366	0	0.03273	0.00857	0.06594	0.08447	0	0	0	0	0	0.0785	0.10265		0
63	d__Bacteria	p__Bacteroidetes	c__Bacteroidia	o__Bacteroidales	f__Bacteroidaceae	g__Bacteroides	s__xylanisolvens	Bacteroides xylanisolvens	0.138274		0.28096	0.373901	0.00036	0	0.00061	0	0.0363	0.04013	0.02206	0.04466	0.13528	0.25095	0	0	0	0	0	0	0	0.00969	0.00822	0.03023	0	0.02385	0.00646	0	0.0176	0	0	0	0	0.00144		0
300	d__Bacteria	p__Firmicutes	c__Clostridia	o__Clostridiales	f__Family_XI	g__Peptoniphilus	s__timonensis	Peptoniphilus timonensis	0.804149		0.189284		7e-05	0.0001	0	0	0.00035	0.02118	0.07622	0.05974	0.04698	0.01226	0	0	0	0	0	0	0.03912	0.10819	0.11163	0.06425	0.04294	0.03042	0.00674	0	0	0	0	0	0	0.00978		0
30	d__Bacteria	p__Firmicutes	c__Clostridia	o__Clostridiales	f__Ruminococcaceae	g__Anaerofilum	s__unclassified	Anaerofilum unclassified	0.0249578		0.003082	0.373901	0	0	0	0	0	4e-05	0.00017	0.00075	0.00047	0.00116	0	0	0	0	0	0	5e-05	0.00016	0.00024	0.00066	0.00089	0.00097	0.00055	0	0	0	0	2e-05	0	1e-05		0
234	d__Bacteria	p__Firmicutes	c__Clostridia	o__Clostridiales	f__Lachnospiraceae	g__Lachnospiraceae_NC2004_group	s__unclassified	Lachnospiraceae_NC2004_group unclassified	0.373901		0.122228	0.838627	0	0	0.00207	0	9e-05	0	0	0	0	0	0	0	0	0	0	0	0	0	0	0	0.00104	0.00081	0	0.00258	0	0	0	0	0.00353	0		0
239	d__Bacteria	p__Firmicutes	c__Clostridia	o__Clostridiales	f__Lachnospiraceae	g__Lachnospiraceae_UCG-004	s__unclassified	Lachnospiraceae_UCG-004 unclassified	0.773601	0.373901		0.373901	0.00378	0	0.0074	0.01144	0	0	0.00017	1e-05	0	0.0001	0	0	0	0	0	0.00014	0	0	0	0	0	0	0	0	0	0	0	0	0.00149	0		0
193	d__Bacteria	p__Firmicutes	c__Clostridia	o__Clostridiales	f__Family_XIII	g__Family_XIII_UCG-001	s__unclassified	Family_XIII_UCG-001 unclassified			0.166415	0.373901	9e-05	0	0.00024	0	0	0	0	0	0	0	0	0	0	0	0	0	0	0	0	0	0.00013	0.00028	0.00036	0	0	0	0	0	0.00018	0.00194		0
275	d__Bacteria	p__Proteobacteria	c__Gammaproteobacteria	o__Enterobacteriales	f__Enterobacteriaceae	g__Pantoea	s__adecarboxylata	Pantoea adecarboxylata	0.373901	0.0799278		0.422094	0	0	0	0	0	0	0	0	1e-05	0	0.00087	0	0	0.00105	0.00123	0.0008	0	0	0	0	0	0	0	0.0017	5e-05	0	2e-05	9e-05	0.00014	1e-05		0
349	d__Bacteria	p__Firmicutes	c__Clostridia	o__Clostridiales	f__Ruminococcaceae	g__Ruminiclostridium_5	s__unclassified	Ruminiclostridium_5 unclassified	0.356552	0.373901	0.416841	0.259381	0	0.04324	0	0	3e-05	0.00481	0.00199	0.00133	0.00055	0.00054	0	0	1e-05	0	0	0	0	0	0.00228	0.0002	1e-05	0	0.00129	1e-05	0	0	3e-05	0	0.00011	3e-05		0
355	d__Bacteria	p__Firmicutes	c__Clostridia	o__Clostridiales	f__Ruminococcaceae	g__Ruminococcaceae_UCG-004	s__unclassified	Ruminococcaceae_UCG-004 unclassified		0.396469	0.373901	0.152694	0	0	0	0	0	0	0	0	0	0	0	0	0.0007	0.00098	0.00039	0.00025	0	0.00012	0	0	0	0	0	0	0	0	2e-05	0.00025	9e-05	0.00088		0
17	d__Bacteria	p__Bacteroidetes	c__Bacteroidia	o__Bacteroidales	f__Rikenellaceae	g__Alistipes	s__indistinctus	Alistipes indistinctus			0.237796	0.186153	1e-05	6e-05	0.00012	5e-05	0	0	0	0	0	0	0	0	0	0	0	0	0	0	1e-05	0	2e-05	4e-05	4e-05	0	0	0	0	9e-05	0.00023	0.00032		0
378	d__Bacteria	p__Proteobacteria	c__Alphaproteobacteria	o__Sphingomonadales	f__Sphingomonadaceae	g__Sphingomonas	s__leidyi	Sphingomonas leidyi	0.373901	0.589832	0.237796	0.131778	0	0	0	0	0	0	0	0	1e-05	0	0	0	4e-05	0	8e-05	1e-05	0	0	0	0	1e-05	4e-05	0	0	0	0	2e-05	0	3e-05	5e-05		0
377	d__Bacteria	p__Firmicutes	c__Erysipelotrichia	o__Erysipelotrichales	f__Erysipelotrichaceae	g__Solobacterium	s__unclassified	Solobacterium unclassified	0.967446	0.373901	0.347899		0.00284	0.00829	0	0	0.00032	0.00037	0.00085	0.00063	0.00091	4e-05	1e-05	0	0	0	0	0	0.00017	0	3e-05	0	0	3e-05	2e-05	0	0	0	0	0	0	0		0
169	d__Bacteria	p__Firmicutes	c__Bacilli	o__Lactobacillales	f__Enterococcaceae	g__Enterococcus	s__faecium_80% / hirae_18%	Enterococcus unclassified	0.276471	0.236334	0.691761	0.373901	7e-05	0	6e-05	0	0	8e-05	0.00014	0.00026	0.00077	3e-05	0.00032	4e-05	4e-05	1e-05	0	0	0	4e-05	1e-05	0	0	3e-05	0	0	7e-05	0	0	0	0	0		0
306	d__Bacteria	p__Proteobacteria	c__Alphaproteobacteria	o__Rhizobiales	f__Rhizobiales_Incertae_Sedis	g__Phreatobacter	s__unclassified	Phreatobacter unclassified		0.373901	0.299118	1	0	0	0	0	0	0	0	0	0	0	0	0	1e-05	0	0	0	0	0	0	0	1e-05	8e-05	0	0	0	3e-05	0	0	3e-05	0		0
429	d__Bacteria	p__Firmicutes	c__Clostridia	o__Clostridiales	f__Family_XIII	g__Family_XIII_AD3011_group_57% / unclassified_26% / [Eubacterium]_nodatum_group_15%		g__Family_XIII_AD3011_group_57% / unclassified_26% / [Eubacterium]_nodatum_group_15%			0.205106	0.133249	5e-05		2e-05		0	0	0	0	0	0	0	0	0	0	0	0	0	0	0	1e-05	0	3e-05	0.00029	0	0	0	1e-05	0.00136	0.00085	0.00159		0
185	d__Bacteria	p__Firmicutes	c__Clostridia	o__Clostridiales	f__Lachnospiraceae	g__Eubacterium_ventriosum_group	s__unclassified	Eubacterium_ventriosum_group unclassified	0.325166	0.834019	0.465459		0.00015	0.00018	0.00085	0.0005	0	0.00551	0.00075	0.00043	0	1e-05	0	1e-05	4e-05	3e-05	0	1e-05	0	1e-05	0.00035	0	4e-05	4e-05	0	0	0	0	0	0	0	0		0
397	d__Bacteria	p__Firmicutes	c__Bacilli	o__Lactobacillales	f__Streptococcaceae	g__Streptococcus	s__equinus_46% / gallolyticus_26% / infantarius_15% / alactolyticus_7% / unclassified_2% / vestibularis_1%	Streptococcus unclassified	0.363918	0.278226	0.319368	0.457253	7e-05	0	0.00024	0	0.13583	0.00176	0.00072	0.00028	0.00024	3e-05	0.00032	3e-05	2e-05	0	0	0	0.0016	0.00011	3e-05	0	0	0	0	6e-05	0	0	0	0	1e-05	0		0
173	d__Bacteria	p__Firmicutes	c__Erysipelotrichia	o__Erysipelotrichales	f__Erysipelotrichaceae	g__Erysipelatoclostridium	s__unclassified	Erysipelatoclostridium unclassified	0.207614	1	0.352806		1e-05	0	0.00024	0	0.00599	0.00147	0.00044	0.00014	7e-05	1e-05	1e-05	0	0	0	0	1e-05	0.0003	1e-05	0	0	0	0	0	0	0	0	0	0	0	0		0
174	d__Bacteria	p__Firmicutes	c__Erysipelotrichia	o__Erysipelotrichales	f__Erysipelotrichaceae	g__Erysipelotrichaceae_UCG-003	s__unclassified	Erysipelotrichaceae_UCG-003 unclassified	0.344499	0.891935	0.373901		0.0088	0.014	0.0047	0.00825	0.00801	0.00027	0.00014	0	5e-05	1e-05	0.00029	0.00013	0.0002	0.00035	0.00014	9e-05	0	0	0	0	1e-05	0	0	0	0	0	0	0	0	0		0
424	d__Bacteria	p__Bacteroidetes	c__Bacteroidia	o__Bacteroidales	f__Porphyromonadaceae	g__unclassified_97% / Barnesiella_2%		g__unclassified_97% / Barnesiella_2%	0.373901	0.373901	0.677869	0.0890093	0.00024		2e-05		0.00016	0	0	0	0	0	0	0	3e-05	0	0	0	0	2e-05	0	0	0	1e-05	0	1e-05	1e-05	0	3e-05	1e-05	3e-05	0		0
33	d__Bacteria	p__Firmicutes	c__Clostridia	o__Clostridiales	f__Lachnospiraceae	g__Anaerostipes	s__hadrus	Anaerostipes hadrus	0.309036		0.373901		0.00573	0.00577	0.01515	0.01443	0	0	0	0	0.00028	3e-05	0	0	0	0	0	0	0	0	0	0	0	1e-05	0	0	0	0	0	0	0	0		0
35	d__Bacteria	p__Firmicutes	c__Clostridia	o__Clostridiales	f__Ruminococcaceae	g__Anaerotruncus	s__colihominis	Anaerotruncus colihominis	0.373901		0.0325325		0	0	0	0	0	0	0	0	0	1e-05	0	0	0	0	0	0	0	1e-05	3e-05	4e-05	8e-05	6e-05	0.00014	0	0	0	0	0	0	0		0
98	d__Bacteria	p__Firmicutes	c__Clostridia	o__Clostridiales	f__Christensenellaceae	g__Christensenella	s__minuta	Christensenella minuta	0.373901	0.158302	1	0.0667665	0	0	0	0	0	0	0	0	1e-05	0	0	0	0	0	2e-05	1e-05	0	0	1e-05	1e-05	0	0	0.00027	0	0	0	1e-05	3e-05	1e-05	1e-05		0
138	d__Bacteria	p__Proteobacteria	c__Deltaproteobacteria	o__Desulfovibrionales	f__Desulfovibrionaceae	g__Desulfovibrio	s__unclassified	Desulfovibrio unclassified		0.373901		0.0560881	3e-05	0	0	0.0003	0	0	0	0	0	0	0	0	0	0	0	1e-05	0	0	0	0	0	0	0	0	0	0	0.00013	0.00069	0.00049	0.00073		0
281	d__Bacteria	p__Bacteroidetes	c__Bacteroidia	o__Bacteroidales	f__Porphyromonadaceae	g__Parabacteroides	s__distasonis	Parabacteroides distasonis			0.373901	0.373901	0	0	2e-05	0	0	0	0	0	0	0	0	0	0	0	0	0	0	0	0	0	0	1e-05	0	0	0	0	0	0	3e-05	0		0
427	d__Bacteria	p__Bacteroidetes	c__Bacteroidia	o__Bacteroidales	f__unclassified_56% / Bacteroidales_S24-7_group_40% / Rikenellaceae_3%				0.602828	0.488251	0.373901	0.630035	9e-05		0		0	0.00011	2e-05	0	0.00024	3e-05	0.00026	0	0	4e-05	2e-05	0	0	0	1e-05	0	0	0	2e-05	0	4e-05	0	7e-05	0	1e-05	5e-05		0
211	d__Bacteria	p__Firmicutes	c__Erysipelotrichia	o__Erysipelotrichales	f__Erysipelotrichaceae	g__Holdemanella	s__unclassified	Holdemanella unclassified	0.373901	0.795255	0.273466	0.375194	0.08719	0.07609	0.10898	0.06297	0	0	0	0	1e-05	0	0	0	2e-05	3e-05	0	0	0.0078	0.00104	0.0003	1e-05	5e-05	0	0	0.00333	0	0	1e-05	0	0	0		0
116	d__Bacteria	p__Firmicutes	c__Clostridia	o__Clostridiales	f__Clostridiaceae_1	g__Clostridium_sensu_stricto_1	s__unclassified_74% / perfringens_25%	Clostridium_sensu_stricto_1 unclassified	0.357607	0.359978	0.360896	0.356269	0.00329	0.00382	0.00115	0.00177	0.00156	4e-05	0	0	0	0	0.00213	0	6e-05	0	2e-05	0	0.00049	1e-05	0	0	0	0	0	0.00036	1e-05	0	0	0	0	0		0
290	d__Bacteria	p__Firmicutes	c__Clostridia	o__Clostridiales	f__Peptostreptococcaceae	g__Peptoclostridium	s__difficile	Peptoclostridium difficile	0.322035	0.35051	0.321296	0.204019	0	0	0	0	0.00463	0.00038	1e-05	0	0	0	0.00027	1e-05	0	0	0	0	0.00035	0	3e-05	0	0	0	0	0.00157	0.00038	0.0001	0	0	0	0		0
225	d__Bacteria	p__Firmicutes	c__Clostridia	o__Clostridiales	f__Lachnospiraceae	g__Lachnoclostridium	s__lactaris	Lachnoclostridium lactaris	0.262096	0.237796	0.339668	0.373901	0.00115	0.0011	0.00429	0.00552	0.0012	4e-05	0.00027	5e-05	7e-05	0	0	4e-05	1e-05	0	0	0	0.01349	0.00064	0.0001	0	1e-05	0	2e-05	3e-05	0	0	0	0	0	0		0
163	d__Bacteria	p__Firmicutes	c__Bacilli	o__Lactobacillales	f__Enterococcaceae	g__Enterococcus	s__faecium	Enterococcus faecium	0.373901		0.373901		0	0	0	0	0.02068	0	0	0	0	0	0	0	0	0	0	0	0.00093	0	0	0	0	0	0	0	0	0	0	0	0	0		0
230	d__Bacteria	p__Firmicutes	c__Clostridia	o__Clostridiales	f__Lachnospiraceae	g__Lachnospira	s__pectinoschiza	Lachnospira pectinoschiza			0.368966	0.33668	0.00028	0.0006	4e-05	0	0	0	0	0	0	0	0	0	0	0	0	0	0.0013	1e-05	0	0	0	0	0	0.00067	4e-05	0	0	0	0	0		0
51	d__Bacteria	p__Bacteroidetes	c__Bacteroidia	o__Bacteroidales	f__Bacteroidaceae	g__Bacteroides	s__finegoldii	Bacteroides finegoldii	0.379152		0.373901		0	8e-05	0.00018	0.00018	0.00331	0	0	0	0	4e-05	0	0	0	0	0	0	0.00043	0	0	0	0	0	0	0	0	0	0	0	0	0		0
80	d__Bacteria	p__Firmicutes	c__Clostridia	o__Clostridiales	f__Lachnospiraceae	g__Blautia	s__luti	Blautia luti	0.205752		0.373901	0.561438	0.00516	0	0.00453	0.00449	0.00029	0.00013	5e-05	0.00011	0	0	0	0	0	0	0	0	0.00104	0	0	0	0	0	0	6e-05	0	1e-05	0	0	3e-05	0		0
94	d__Bacteria	p__Firmicutes	c__Erysipelotrichia	o__Erysipelotrichales	f__Erysipelotrichaceae	g__Catenibacterium	s__mitsuokai	Catenibacterium mitsuokai	0.374057	0.350815	0.423207	0.373901	0.07362	0.05201	0.0577	0.05341	0.01382	2e-05	1e-05	1e-05	3e-05	1e-05	7e-05	0	1e-05	1e-05	0	0	0.00028	0	0	1e-05	2e-05	0	0	1e-05	0	0	0	0	0	0		0
196	d__Bacteria	p__Firmicutes	c__Clostridia	o__Clostridiales	f__Family_XI	g__Finegoldia	s__magna	Finegoldia magna	0.373901	0.28624	0.373901	0.424397	5e-05	2e-05	6e-05	8e-05	6e-05	0	0	0	0	0	0.00021	1e-05	2e-05	0	0	0	6e-05	0	0	0	0	0	0	0.00015	0	1e-05	1e-05	2e-05	0	0		0
282	d__Bacteria	p__Bacteroidetes	c__Bacteroidia	o__Bacteroidales	f__Porphyromonadaceae	g__Parabacteroides	s__merdae	Parabacteroides merdae	0.561438	1	0.373901	0.0819554	0.0004	0.0013	0.00203	0.00257	3e-05	0	0	0	1e-05	0	0	0	1e-05	0	1e-05	0	0.00015	0	0	0	0	0	0	0.00059	0.00035	0.00027	0.0001	0.00022	0.00018	0.00017		0
43	d__Bacteria	p__Bacteroidetes	c__Bacteroidia	o__Bacteroidales	f__Bacteroidaceae	g__Bacteroides	s__cellulosilyticus	Bacteroides cellulosilyticus		0.208939		0.227514	0	0	0.00022	0.00026	0	0	0	0	0	0	0.00016	6e-05	0	0	0	1e-05	0	0	0	0	0	0	0	0.00019	0	6e-05	0	1e-05	0	5e-05		0
162	d__Bacteria	p__Firmicutes	c__Bacilli	o__Lactobacillales	f__Enterococcaceae	g__Enterococcus	s__faecalis	Enterococcus faecalis	0.373901	0.3869	0.158302	0.373901	0	0	0	0	0.00011	0	0	0	0	0	0	0.00034	0	1e-05	0	0	2e-05	4e-05	0	0	0	0	0	0.00012	0	0	0	0	0	1e-05		0
75	d__Bacteria	p__Actinobacteria	c__Actinobacteria	o__Bifidobacteriales	f__Bifidobacteriaceae	g__Bifidobacterium	s__pseudocatenulatum	Bifidobacterium pseudocatenulatum	0.373901	0.373901	0.277069	0.373901	0.04199	0.02821	0.03223	0.02713	0.00014	0	0	0	0	0	4e-05	0	0	0	0	0	6e-05	1e-05	0	0	0	0	0	4e-05	0	0	0	0	0	0		0
327	d__Bacteria	p__Firmicutes	c__Clostridia	o__Clostridiales	f__Lachnospiraceae	g__Pseudobutyrivibrio	s__unclassified	Pseudobutyrivibrio unclassified	0.865527	0.425323	0.373901	0.373901	0.00186	0.0033	0.00299	0.00197	0	0	0.00182	0.00065	0.00017	0.00066	8e-05	0	0	0	0.00074	0	0.00118	0	0	0	0	0	0	0	0	0	0	0.00025	0	0		0
113	d__Bacteria	p__Firmicutes	c__Clostridia	o__Clostridiales	f__Clostridiaceae_1	g__Clostridium_sensu_stricto_1	s__paraputrificum	Clostridium_sensu_stricto_1 paraputrificum	0.373901	0.373901		0.373901	0	0	0	0	0.00053	0	0	0	0	0	2e-05	0	0	0	0	0	0	0	0	0	0	0	0	4e-05	0	0	0	0	0	0		0
385	d__Bacteria	p__Firmicutes	c__Bacilli	o__Lactobacillales	f__Streptococcaceae	g__Streptococcus	s__constellatus	Streptococcus constellatus		0.115935		0.373901	0	0	4e-05	0	0	0	0	0	0	0	0.00018	3e-05	7e-05	1e-05	0	0	0	0	0	0	0	0	0	6e-05	0	0	0	0	0	0		0
431	d__Bacteria	p__Firmicutes	c__Erysipelotrichia	o__Erysipelotrichales	f__Erysipelotrichaceae	g__Holdemanella_65% / unclassified_27% / Turicibacter_6%		g__Holdemanella_65% / unclassified_27% / Turicibacter_6%	0.656045	0.2566	0.373901	0.298015	5e-05		0		6e-05	0	0	2e-05	1e-05	0	0.00046	9e-05	1e-05	0	1e-05	0	0	0	0	0	0	3e-05	0	0	0.00018	3e-05	0	1e-05	0	0		0
58	d__Bacteria	p__Bacteroidetes	c__Bacteroidia	o__Bacteroidales	f__Bacteroidaceae	g__Bacteroides	s__salyersiae	Bacteroides salyersiae		0.344528		0.0141726	0	0	0	0	0	0	0	0	0	0	8e-05	0	0.00048	6e-05	1e-05	1e-05	0	0	0	0	0	0	0	4e-05	2e-05	5e-05	0	0	0	0		0
436	d__Bacteria	p__Proteobacteria	c__Gammaproteobacteria	o__B38					0.373901	0.608653	0.237796	0.373901	0		0		0.00016	0	0	0	0	0	0	0	3e-05	1e-05	3e-05	1e-05	4e-05	0	1e-05	0	0	0	2e-05	0	0	1e-05	0	0	0	0		0
109	d__Bacteria	p__Firmicutes	c__Clostridia	o__Clostridiales	f__Clostridiaceae_1	g__Clostridium_sensu_stricto_1	s__baratii	Clostridium_sensu_stricto_1 baratii	0.205106	0.243646			0	0	0	0	3e-05	1e-05	0	0	0	0	0.00141	0.00032	1e-05	0	0	0	0	0	0	0	0	0	0	0	0	0	0	0	0	0		0
438	d__Bacteria	p__Proteobacteria	c__Gammaproteobacteria	o__B38	f__unclassified				0.148148	0.299118		0.373901	0		0		0	0	2e-05	0.00011	0.00011	0	8e-05	1e-05	0	0	0	0	0	0	0	0	0	0	0	3e-05	0	0	0	0	0	0		0
231	d__Bacteria	p__Firmicutes	c__Clostridia	o__Clostridiales	f__Lachnospiraceae	g__Lachnospira	s__unclassified	Lachnospira unclassified			0.116117	0.0833006	0	6e-05	0	0	0	0	0	0	0	0	0	0	0	0	0	0	2e-05	2e-05	0	0	0	0	0	0.00245	0.00152	0.00052	0	0.00049	0	0.00011		0
95	d__Bacteria	p__Firmicutes	c__Erysipelotrichia	o__Erysipelotrichales	f__Erysipelotrichaceae	g__Catenibacterium	s__unclassified	Catenibacterium unclassified	0.416478			0.373901	0.00483	0.00454	0.00219	0.00177	0.00011	0	0	0	0	1e-05	0	0	0	0	0	0	0	0	0	0	0	0	0	1e-05	0	0	0	0	0	0		0
128	d__Bacteria	p__Firmicutes	c__Clostridia	o__Clostridiales	f__Lachnospiraceae	g__Coprococcus_3	s__unclassified	Coprococcus_3 unclassified	0.561438		0.561438	1	1e-05	0	8e-05	0	1e-05	0	0	0	3e-05	0	0	0	0	0	0	0	0	1e-05	6e-05	3e-05	0	0	0	1e-05	5e-05	0	4e-05	2e-05	0	0		0
160	d__Bacteria	p__Firmicutes	c__Bacilli	o__Lactobacillales	f__Enterococcaceae	g__Enterococcus	s__avium	Enterococcus avium	0.479961		0.373901		0	0	0	0	0.00251	0.00296	0.02738	0.00935	0.00313	0.00018	0	0	0	0	0	0	1e-05	0	0	0	0	0	0	0	0	0	0	0	0	0		0
199	d__Bacteria	p__Firmicutes	c__Clostridia	o__Clostridiales	f__Lachnospiraceae	g__Fusicatenibacter	s__saccharivorans	Fusicatenibacter saccharivorans	0.226325	0.677869	0.677869	0.373901	0.0031	0.00193	0.01076	0.00566	1e-05	1e-05	8e-05	0	0	0	0	0	2e-05	0	1e-05	0	2e-05	0	0	0	0	1e-05	0	0	0	0	0	1e-05	0	0		0
326	d__Bacteria	p__Firmicutes	c__Clostridia	o__Clostridiales	f__Lachnospiraceae	g__Pseudobutyrivibrio	s__rectale	Pseudobutyrivibrio rectale	0.0667665	0.373901	0.373901	0.373901	0.03038	0.02794	0.0176	0.01759	0	0	0	1e-05	3e-05	1e-05	2e-05	0	0	0	0	0	1e-05	0	0	0	0	0	0	0	0	0	0	1e-05	0	0		0
341	d__Bacteria	p__Firmicutes	c__Clostridia	o__Clostridiales	f__Lachnospiraceae	g__Roseburia	s__inulinivorans	Roseburia inulinivorans	0.25364	0.373901	0.13481	0.373901	0.0046	0.00573	0.00319	0.00481	0	0.04741	0.01526	0.00574	0.00053	9e-05	0	0	1e-05	0	0	0	0.00031	8e-05	6e-05	0	0	0	0	1e-05	0	0	0	0	0	0		0
361	d__Bacteria	p__Firmicutes	c__Clostridia	o__Clostridiales	f__Ruminococcaceae	g__Ruminococcaceae_UCG-014	s__unclassified	Ruminococcaceae_UCG-014 unclassified	0.373901	0.373901			0.00535	0	0	0.01149	1e-05	0	0	0	0	0	1e-05	0	0	0	0	0	0	0	0	0	0	0	0	0	0	0	0	0	0	0		0
403	d__Bacteria	p__Proteobacteria	c__Betaproteobacteria	o__Burkholderiales	f__Alcaligenaceae	g__Sutterella	s__unclassified	Sutterella unclassified	0.373901			0.933537	0	0	2e-05	1e-05	1e-05	0	0	0	0	0	0	0	0	0	0	0	0	0	0	0	0	0	0	1e-05	0.01156	0.01916	0.01606	0.00611	0.00685	0.00246		0
420	d__Bacteria	p__Bacteroidetes	c__Bacteroidia	o__Bacteroidales	f__Bacteroidales_S24-7_group	g__unclassified		g__unclassified	0.373901	0.176622	0.389216	0.317852	0.00155		0.00177		0	0	0	0.00016	0	0	0	0.00016	9e-05	0	0	2e-05	1e-05	0	0	0.00029	0	0	0	0.0024	0	0.00022	0	0	0	0		0
2	d__Bacteria	p__Proteobacteria	c__Betaproteobacteria	o__Burkholderiales	f__Comamonadaceae	g__Acidovorax	s__soli	Acidovorax soli		0.373901			0	0	0	0	0	0	0	0	0	0	0	3e-05	0	0	0	0	0	0	0	0	0	0	0	0	0	0	0	0	0	0		0
3	d__Bacteria	p__Proteobacteria	c__Gammaproteobacteria	o__Pseudomonadales	f__Moraxellaceae	g__Acinetobacter	s__johnsonii	Acinetobacter johnsonii					0	0	0	0	0	0	0	0	0	0	0	0	0	0	0	0	0	0	0	0	0	0	0	0	0	0	0	0	0	0.00144		0
4	d__Bacteria	p__Proteobacteria	c__Gammaproteobacteria	o__Pseudomonadales	f__Moraxellaceae	g__Acinetobacter	s__schindleri	Acinetobacter schindleri				0.774411	0	0	0	0	0	0	0	0	0	0	0	0	0	0	0	0	0	0	0	0	0	0	0	0.00018	0.01944	0.00034	0.00928	0.0108	0.00591	0.00994		0
5	d__Bacteria	p__Proteobacteria	c__Gammaproteobacteria	o__Pseudomonadales	f__Moraxellaceae	g__Acinetobacter	s__unclassified_80% / johnsonii_13% / junii_3% / baumannii_2%	Acinetobacter unclassified				0.475562	0	0	0	0	0	0	0	0	0	0	0	0	0	0	0	0	0	0	0	0	0	0	0	0	0.00032	0.00326	0.00029	0.00043	0.00041	1e-05		0
6	d__Bacteria	p__Actinobacteria	c__Actinobacteria	o__Actinomycetales	f__Actinomycetaceae	g__Actinomyces	s__lingnae	Actinomyces lingnae			0.373901		0	0	0	0	0	0	0	0	0	0	0	0	0	0	0	0	1e-05	0	0	0	0	0	0	0	0	0	0	0	0	0		0
7	d__Bacteria	p__Actinobacteria	c__Actinobacteria	o__Actinomycetales	f__Actinomycetaceae	g__Actinomyces	s__massiliensis	Actinomyces massiliensis					0	0	0	0	0	0	0	0	0	0	0	0	0	0	0	0	0	0	0	0	0	0	0	0	0	0	0	0	0	0		0
8	d__Bacteria	p__Actinobacteria	c__Actinobacteria	o__Actinomycetales	f__Actinomycetaceae	g__Actinomyces	s__meyeri	Actinomyces meyeri					3e-05	0	0	0	0	0	0	0	0	0	0	0	0	0	0	0	0	0	0	0	0	0	0	0	0	0	0	0	0	0		0
9	d__Bacteria	p__Actinobacteria	c__Actinobacteria	o__Actinomycetales	f__Actinomycetaceae	g__Actinomyces	s__odontolyticus	Actinomyces odontolyticus	0.373901				0.00028	0	0.00016	0	1e-05	0	0	0	0	0	0	0	0	0	0	0	0	0	0	0	0	0	0	0	0	0	0	0	0	0		0
10	d__Bacteria	p__Actinobacteria	c__Actinobacteria	o__Actinomycetales	f__Actinomycetaceae	g__Actinomyces	s__oris	Actinomyces oris					3e-05	0	0	0	0	0	0	0	0	0	0	0	0	0	0	0	0	0	0	0	0	0	0	0	0	0	0	0	0	0		0
11	d__Bacteria	p__Actinobacteria	c__Actinobacteria	o__Actinomycetales	f__Actinomycetaceae	g__Actinomyces	s__turicensis	Actinomyces turicensis					0	0	8e-05	0	0	0	0	0	0	0	0	0	0	0	0	0	0	0	0	0	0	0	0	0	0	0	0	0	0	0		0
12	d__Bacteria	p__Actinobacteria	c__Actinobacteria	o__Actinomycetales	f__Actinomycetaceae	g__Actinomyces	s__oris_36% / unclassified_34% / naeslundii_11% / viscosus_8% / lingnae_4% / turicensis_4%	Actinomyces unclassified					1e-05	0	0	0	0	0	0	0	0	0	0	0	0	0	0	0	0	0	0	0	0	0	0	0	0	0	0	0	0	0		0
13	d__Bacteria	p__Actinobacteria	c__Coriobacteriia	o__Coriobacteriales	f__Coriobacteriaceae	g__Adlercreutzia	s__equolifaciens	Adlercreutzia equolifaciens					0.00028	0.00062	0.00016	0.00011	0	0	0	0	0	0	0	0	0	0	0	0	0	0	0	0	0	0	0	0	0	0	0	0	0	0		0
14	d__Bacteria	p__Proteobacteria	c__Alphaproteobacteria	o__Rhizobiales	f__Bradyrhizobiaceae	g__Afipia	s__carboxidovorans	Afipia carboxidovorans		0.561438			0	0	0	0	0	0	0	0	0	0	0	1e-05	0	3e-05	0	0	0	0	0	0	0	0	0	0	0	0	0	0	0	0		0
18	d__Bacteria	p__Bacteroidetes	c__Bacteroidia	o__Bacteroidales	f__Rikenellaceae	g__Alistipes	s__putredinis	Alistipes putredinis					0.00113	0.00255	0.00278	0.00319	0	0	0	0	0	0	0	0	0	0	0	0	0	0	0	0	0	0	0	0	0	0	0	0	0	0		0
19	d__Bacteria	p__Bacteroidetes	c__Bacteroidia	o__Bacteroidales	f__Rikenellaceae	g__Alistipes	s__senegalensis	Alistipes senegalensis			0.0213789		0	0	0.00022	0.00028	0	0	0	0	0	0	0	0	0	0	0	0	0	0	0	3e-05	5e-05	8e-05	0.00019	0	0	0	0	0	0	0		0
22	d__Bacteria	p__Firmicutes	c__Negativicutes	o__Selenomonadales	f__Veillonellaceae	g__Allisonella	s__histaminiformans	Allisonella histaminiformans					0	0	2e-05	0	0	0	0	0	0	0	0	0	0	0	0	0	0	0	0	0	0	0	0	0	0	0	0	0	0	0		0
23	d__Bacteria	p__Bacteroidetes	c__Bacteroidia	o__Bacteroidales	f__Prevotellaceae	g__Alloprevotella	s__unclassified	Alloprevotella unclassified		0.373901	0.373901		0	0	0	0	0	0	0	0	0	0	0	0	0	0	0	1e-05	0	0	0	3e-05	0	0	0	0	0	0	0	0	0	0		0
24	d__Bacteria	p__Firmicutes	c__Clostridia	o__Clostridiales	f__Family_XI	g__Anaerococcus	s__murdochii	Anaerococcus murdochii					0	0	0	0	0	0	0	0	0	0	0	0	0	0	0	0	0	0	0	0	0	0	0	0	0	0	0	0	0	0		0
25	d__Bacteria	p__Firmicutes	c__Clostridia	o__Clostridiales	f__Family_XI	g__Anaerococcus	s__octavius	Anaerococcus octavius					0	0	0	0	0	0	0	0	0	0	0	0	0	0	0	0	0	0	0	0	0	0	0	0	0	0	0	0	0	0		0
26	d__Bacteria	p__Firmicutes	c__Clostridia	o__Clostridiales	f__Family_XI	g__Anaerococcus	s__senegalensis	Anaerococcus senegalensis					1e-05	0	0	0	0	0	0	0	0	0	0	0	0	0	0	0	0	0	0	0	0	0	0	0	0	0	0	0	0	0		0
27	d__Bacteria	p__Firmicutes	c__Clostridia	o__Clostridiales	f__Family_XI	g__Anaerococcus	s__tetradius	Anaerococcus tetradius				0.373901	1e-05	8e-05	0	0	0	0	0	0	0	0	0	0	0	0	0	0	0	0	0	0	0	0	0	0.00016	0	0	0	0	0	0		0
28	d__Bacteria	p__Firmicutes	c__Clostridia	o__Clostridiales	f__Family_XI	g__Anaerococcus	s__unclassified_74% / tetradius_25%	Anaerococcus unclassified					3e-05	0	0	0	0	0	0	0	0	0	0	0	0	0	0	0	0	0	0	0	0	0	0	0	0	0	0	0	0	0		0
31	d__Bacteria	p__Firmicutes	c__Clostridia	o__Clostridiales	f__Eubacteriaceae	g__Anaerofustis	s__stercorihominis	Anaerofustis stercorihominis	0.133233		0.348641		1e-05	0	0	0	0	0	0.0002	0.00058	0.00043	9e-05	0	0	0	0	0	0	0	1e-05	3e-05	1e-05	0	0	0	0	0	0	0	0	0	0		0
32	d__Bacteria	p__Firmicutes	c__Clostridia	o__Clostridiales	f__Eubacteriaceae	g__Anaerofustis	s__unclassified	Anaerofustis unclassified	0.100491				1e-05	0	0	0	0	0	0.00104	0.00244	0.00516	0.00121	0	0	0	0	0	0	0	0	0	0	0	0	0	0	0	0	0	0	0	0		0
34	d__Bacteria	p__Firmicutes	c__Clostridia	o__Clostridiales	f__Lachnospiraceae	g__Anaerostipes	s__unclassified	Anaerostipes unclassified	0.561438				0.00271	0.00262	0.00487	0.00233	3e-05	0	0	0	1e-05	0	0	0	0	0	0	0	0	0	0	0	0	0	0	0	0	0	0	0	0	0		0
37	d__Bacteria	p__Actinobacteria	c__Actinobacteria	o__Micrococcales	f__Micrococcaceae	g__Arthrobacter	s__davidanieli	Arthrobacter davidanieli				0.373901	0	0	0	0	0	0	0	0	0	0	0	0	0	0	0	0	0	0	0	0	0	0	0	0	0	1e-05	0	0	0	0		0
38	d__Bacteria	p__Actinobacteria	c__Coriobacteriia	o__Coriobacteriales	f__Coriobacteriaceae	g__Atopobium	s__parvulum	Atopobium parvulum					3e-05	0	4e-05	0	0	0	0	0	0	0	0	0	0	0	0	0	0	0	0	0	0	0	0	0	0	0	0	0	0	0		0
39	d__Bacteria	p__Actinobacteria	c__Coriobacteriia	o__Coriobacteriales	f__Coriobacteriaceae	g__Atopobium	s__rimae	Atopobium rimae					0	0	2e-05	0	0	0	0	0	0	0	0	0	0	0	0	0	0	0	0	0	0	0	0	0	0	0	0	0	0	0		0
40	d__Bacteria	p__Firmicutes	c__Bacilli	o__Bacillales	f__Bacillaceae	g__Bacillus	s__nanhaiisediminis	Bacillus nanhaiisediminis					0	0	0	0	0	0	0	0	0	0	0	0	0	0	0	0	0	0	0	0	0	0	0	0	0	0	0	0	0	0		0
41	d__Bacteria	p__Bacteroidetes	c__Bacteroidia	o__Bacteroidales	f__Bacteroidaceae	g__Bacteroides	s__acidifaciens	Bacteroides acidifaciens			0.373901		0	0	0	0	0	0	0	0	0	0	0	0	0	0	0	0	0	6e-05	0	0	0	0	0	0	0	0	0	0	0	0		0
44	d__Bacteria	p__Bacteroidetes	c__Bacteroidia	o__Bacteroidales	f__Bacteroidaceae	g__Bacteroides	s__clarus	Bacteroides clarus		0.373901			0	0	4e-05	0	0	0	0	0	0	0	0	0	1e-05	0	0	0	0	0	0	0	0	0	0	0	0	0	0	0	0	0		0
45	d__Bacteria	p__Bacteroidetes	c__Bacteroidia	o__Bacteroidales	f__Bacteroidaceae	g__Bacteroides	s__coprocola	Bacteroides coprocola	0.373901				0.00019	0.00096	0.00063	0.0006	0	0	0	0	0	1e-05	0	0	0	0	0	0	0	0	0	0	0	0	0	0	0	0	0	0	0	0		0
46	d__Bacteria	p__Bacteroidetes	c__Bacteroidia	o__Bacteroidales	f__Bacteroidaceae	g__Bacteroides	s__coprophilus	Bacteroides coprophilus					0	0	4e-05	0	0	0	0	0	0	0	0	0	0	0	0	0	0	0	0	0	0	0	0	0	0	0	0	0	0	0		0
47	d__Bacteria	p__Bacteroidetes	c__Bacteroidia	o__Bacteroidales	f__Bacteroidaceae	g__Bacteroides	s__dorei	Bacteroides dorei	0.373901				0	0	0	0	0.00564	0	0	0	0	0	0	0	0	0	0	0	0	0	0	0	0	0	0	0	0	0	0	0	0	0		0
48	d__Bacteria	p__Bacteroidetes	c__Bacteroidia	o__Bacteroidales	f__Bacteroidaceae	g__Bacteroides	s__eggerthii	Bacteroides eggerthii			0.373901		1e-05	0	0.00048	0.00036	0	0	0	0	0	0	0	0	0	0	0	0	1e-05	0	0	0	0	0	0	0	0	0	0	0	0	0		0
49	d__Bacteria	p__Bacteroidetes	c__Bacteroidia	o__Bacteroidales	f__Bacteroidaceae	g__Bacteroides	s__faecichinchillae	Bacteroides faecichinchillae				0.373901	0	0	0	0	0	0	0	0	0	0	0	0	0	0	0	0	0	0	0	0	0	0	0	0	0	0	0	0	0.00037	0		0
53	d__Bacteria	p__Bacteroidetes	c__Bacteroidia	o__Bacteroidales	f__Bacteroidaceae	g__Bacteroides	s__intestinalis	Bacteroides intestinalis		0.373901			0	0	0	0	0	0	0	0	0	0	0	0	0	0	1e-05	0	0	0	0	0	0	0	0	0	0	0	0	0	0	0		0
54	d__Bacteria	p__Bacteroidetes	c__Bacteroidia	o__Bacteroidales	f__Bacteroidaceae	g__Bacteroides	s__massiliensis	Bacteroides massiliensis	0.296351			0.373901	0.00028	0.0005	0.00061	0.0004	0.00032	2e-05	2e-05	0	0	0	0	0	0	0	0	0	0	0	0	0	0	0	0	0	0	0	0	0	3e-05	0		0
57	d__Bacteria	p__Bacteroidetes	c__Bacteroidia	o__Bacteroidales	f__Bacteroidaceae	g__Bacteroides	s__plebeius	Bacteroides plebeius	0.373901				1e-05	0	0.00105	0	0	0	0	0	0	3e-05	0	0	0	0	0	0	0	0	0	0	0	0	0	0	0	0	0	0	0	0		0
64	d__Bacteria	p__Bacteroidetes	c__Bacteroidia	o__Bacteroidales	f__Porphyromonadaceae	g__Barnesiella	s__intestinihominis	Barnesiella intestinihominis			0.158302		0.00021	0.00032	0.00254	0.00238	0	0	0	0	0	0	0	0	0	0	0	0	2e-05	1e-05	0	0	0	0	0	0	0	0	0	0	0	0		0
65	d__Bacteria	p__Bacteroidetes	c__Bacteroidia	o__Bacteroidales	f__Porphyromonadaceae	g__Barnesiella	s__unclassified	Barnesiella unclassified					7e-05	0.00078	0.00012	0.0022	0	0	0	0	0	0	0	0	0	0	0	0	0	0	0	0	0	0	0	0	0	0	0	0	0	0		0
67	d__Bacteria	p__Actinobacteria	c__Actinobacteria	o__Bifidobacteriales	f__Bifidobacteriaceae	g__Bifidobacterium	s__angulatum	Bifidobacterium angulatum		0.373901			0.00777	0	0.00105	0.00075	0	0	0	0	0	0	0	0	0	1e-05	0	0	0	0	0	0	0	0	0	0	0	0	0	0	0	0		0
68	d__Bacteria	p__Actinobacteria	c__Actinobacteria	o__Bifidobacteriales	f__Bifidobacteriaceae	g__Bifidobacterium	s__animalis	Bifidobacterium animalis	0.334405				1e-05	6e-05	0.00042	0.00033	0.00063	0	4e-05	0	0	0	0	0	0	0	0	0	0	0	0	0	0	0	0	0	0	0	0	0	0	0		0
70	d__Bacteria	p__Actinobacteria	c__Actinobacteria	o__Bifidobacteriales	f__Bifidobacteriaceae	g__Bifidobacterium	s__breve	Bifidobacterium breve					0	0	0	0	0	0	0	0	0	0	0	0	0	0	0	0	0	0	0	0	0	0	0	0	0	0	0	0	0	0		0
71	d__Bacteria	p__Actinobacteria	c__Actinobacteria	o__Bifidobacteriales	f__Bifidobacteriaceae	g__Bifidobacterium	s__catenulatum	Bifidobacterium catenulatum				0.373901	0	0	0	0	0	0	0	0	0	0	0	0	0	0	0	0	0	0	0	0	0	0	0	0	1e-05	0	0	0	0	0		0
72	d__Bacteria	p__Actinobacteria	c__Actinobacteria	o__Bifidobacteriales	f__Bifidobacteriaceae	g__Bifidobacterium	s__dentium	Bifidobacterium dentium					1e-05	0	0	0	0	0	0	0	0	0	0	0	0	0	0	0	0	0	0	0	0	0	0	0	0	0	0	0	0	0		0
73	d__Bacteria	p__Actinobacteria	c__Actinobacteria	o__Bifidobacteriales	f__Bifidobacteriaceae	g__Bifidobacterium	s__kashiwanohense	Bifidobacterium kashiwanohense					0	0	0.00105	0	0	0	0	0	0	0	0	0	0	0	0	0	0	0	0	0	0	0	0	0	0	0	0	0	0	0		0
76	d__Bacteria	p__Actinobacteria	c__Actinobacteria	o__Bifidobacteriales	f__Bifidobacteriaceae	g__Bifidobacterium	s__longum_40% / angulatum_26% / kashiwanohense_10% / pseudocatenulatum_8% / dentium_5% / breve_3% / ruminantium_2% / saguini_1%	Bifidobacterium unclassified	0.373901	0.373901			0.00084	0.00519	0.00022	0.00016	1e-05	0	0	0	0	0	0	1e-05	0	0	0	0	0	0	0	0	0	0	0	0	0	0	0	0	0	0		0
77	d__Bacteria	p__Proteobacteria	c__Deltaproteobacteria	o__Desulfovibrionales	f__Desulfovibrionaceae	g__Bilophila	s__wadsworthia	Bilophila wadsworthia					0	0	4e-05	6e-05	0	0	0	0	0	0	0	0	0	0	0	0	0	0	0	0	0	0	0.00046	0	0	0	0	0	0	5e-05		0
79	d__Bacteria	p__Firmicutes	c__Clostridia	o__Clostridiales	f__Lachnospiraceae	g__Blautia	s__hydrogenotrophica	Blautia hydrogenotrophica					9e-05	0.00016	0	0	0	0	0	0	0	0	0	0	0	0	0	0	0	0	0	0	0	0	0	0	0	0	0	0	0	0		0
81	d__Bacteria	p__Firmicutes	c__Clostridia	o__Clostridiales	f__Lachnospiraceae	g__Blautia	s__schinkii	Blautia schinkii					0	0	0.00036	0	0	0	0	0	0	0	0	0	0	0	0	0	0	0	0	0	0	0	0	0	0	0	0	0	0	0		0
82	d__Bacteria	p__Firmicutes	c__Clostridia	o__Clostridiales	f__Lachnospiraceae	g__Blautia	s__stercoris	Blautia stercoris					0.00051	0	0.00012	0	0	0	0	0	0	0	0	0	0	0	0	0	0	0	0	0	0	0	0	0	0	0	0	0	0	0		0
84	d__Bacteria	p__Firmicutes	c__Clostridia	o__Clostridiales	f__Lachnospiraceae	g__Blautia	s__wexlerae	Blautia wexlerae		0.373901	0.469261		0.0269	0.01919	0.01892	0.02701	0	0	0	0	0	0	0	1e-05	2e-05	1e-05	0	0	0	0	0.00016	3e-05	0	0	0	0	0	0	0	0	0	0		0
85	d__Bacteria	p__Proteobacteria	c__Alphaproteobacteria	o__Rhizobiales	f__Bradyrhizobiaceae	g__Bradyrhizobium	s__elkanii	Bradyrhizobium elkanii	0.373901				0	0	0	0	0	0	0	0	0	1e-05	0	0	0	0	0	0	0	0	0	0	0	0	0	0	0	0	0	0	0	0		0
86	d__Bacteria	p__Firmicutes	c__Erysipelotrichia	o__Erysipelotrichales	f__Erysipelotrichaceae	g__Bulleidia	s__extructa	Bulleidia extructa					0	0	0	0	0	0	0	0	0	0	0	0	0	0	0	0	0	0	0	0	0	0	0	0	0	0	0	0	0	0		0
87	d__Bacteria	p__Proteobacteria	c__Gammaproteobacteria	o__Enterobacteriales	f__Enterobacteriaceae	g__Buttiauxella	s__warmboldiae	Buttiauxella warmboldiae		0.373901			0	0	0	0	0	0	0	0	0	0	0	0	0	0	0	0.00035	0	0	0	0	0	0	0	0	0	0	0	0	0	0		0
88	d__Bacteria	p__Bacteroidetes	c__Bacteroidia	o__Bacteroidales	f__Porphyromonadaceae	g__Butyricimonas	s__unclassified_97% / paravirosa_1%	Butyricimonas unclassified	0.373901			0.0279972	0	0	0.00054	0	0	0	1e-05	0	0	0	0	0	0	0	0	0	0	0	0	0	0	0	0	0	0	3e-05	0.00043	0.00128	0.00139	0.00198		0
89	d__Bacteria	p__Bacteroidetes	c__Bacteroidia	o__Bacteroidales	f__Porphyromonadaceae	g__Butyricimonas	s__virosa	Butyricimonas virosa			0.0284373		3e-05	4e-05	2e-05	1e-05	0	0	0	0	0	0	0	0	0	0	0	0	0	0	0	9e-05	0.0001	3e-05	0.00012	0	0	0	0	0	0	0		0
90	d__Bacteria	p__Firmicutes	c__Clostridia	o__Clostridiales	f__Lachnospiraceae	g__Butyrivibrio	s__crossotus	Butyrivibrio crossotus	0.373901	0.373901	0.373901		0.00015	0.00012	0	0	0	2e-05	0	0	0	0	0	0	1e-05	0	0	0	0	0	0	1e-05	0	0	0	0	0	0	0	0	0	0		0
91	d__Bacteria	p__Proteobacteria	c__Epsilonproteobacteria	o__Campylobacterales	f__Campylobacteraceae	g__Campylobacter	s__hominis	Campylobacter hominis					0	0	4e-05	0	0	0	0	0	0	0	0	0	0	0	0	0	0	0	0	0	0	0	0	0	0	0	0	0	0	0		0
96	d__Bacteria	p__Fusobacteria	c__Fusobacteriia	o__Fusobacteriales	f__Fusobacteriaceae	g__Cetobacterium	s__somerae	Cetobacterium somerae					0.00049	0	0	0	0	0	0	0	0	0	0	0	0	0	0	0	0	0	0	0	0	0	0	0	0	0	0	0	0	0		0
97	d__Bacteria	p__Fusobacteria	c__Fusobacteriia	o__Fusobacteriales	f__Fusobacteriaceae	g__Cetobacterium	s__unclassified	Cetobacterium unclassified					9e-05	0	0	0	0	0	0	0	0	0	0	0	0	0	0	0	0	0	0	0	0	0	0	0	0	0	0	0	0	0		0
102	d__Bacteria	p__Proteobacteria	c__Gammaproteobacteria	o__Enterobacteriales	f__Enterobacteriaceae	g__Citrobacter	s__gillenii	Citrobacter gillenii		0.373901		0.373901	0	0	0	0	0	0	0	0	0	0	0	0	1e-05	0	0	0	0	0	0	0	0	0	0	0	0	0	0	2e-05	0	0		0
103	d__Bacteria	p__Proteobacteria	c__Gammaproteobacteria	o__Enterobacteriales	f__Enterobacteriaceae	g__Citrobacter	s__lignolyticus	Citrobacter lignolyticus		0.373901			0	0	0	0	0	0	0	0	0	0	0	0	2e-05	0	0	0	0	0	0	0	0	0	0	0	0	0	0	0	0	0		0
104	d__Bacteria	p__Proteobacteria	c__Gammaproteobacteria	o__Enterobacteriales	f__Enterobacteriaceae	g__Citrobacter	s__murliniae	Citrobacter murliniae		0.507158		0.158302	0	0	0	0	0	0	0	0	0	0	0	0	4e-05	0	0.00016	0	0	0	0	0	0	0	0	0	0	0	0	2e-05	1e-05	0		0
106	d__Bacteria	p__Bacteroidetes	c__Flavobacteriia	o__Flavobacteriales	f__Flavobacteriaceae	g__Cloacibacterium	s__normanense	Cloacibacterium normanense					1e-05	0	0	0	0	0	0	0	0	0	0	0	0	0	0	0	0	0	0	0	0	0	0	0	0	0	0	0	0	0		0
107	d__Bacteria	p__Bacteroidetes	c__Flavobacteriia	o__Flavobacteriales	f__Flavobacteriaceae	g__Cloacibacterium	s__rupense	Cloacibacterium rupense				0.373901	0	0	0	0	0	0	0	0	0	0	0	0	0	0	0	0	0	0	0	0	0	0	0	0	0	5e-05	0	0	0	0		0
110	d__Bacteria	p__Firmicutes	c__Clostridia	o__Clostridiales	f__Clostridiaceae_1	g__Clostridium_sensu_stricto_1	s__butyricum	Clostridium_sensu_stricto_1 butyricum					1e-05	0	0	0	0	0	0	0	0	0	0	0	0	0	0	0	0	0	0	0	0	0	0	0	0	0	0	0	0	0		0
111	d__Bacteria	p__Firmicutes	c__Clostridia	o__Clostridiales	f__Clostridiaceae_1	g__Clostridium_sensu_stricto_1	s__celatum	Clostridium_sensu_stricto_1 celatum		0.373901			3e-05	0	0	0	0	0	0	0	0	0	0.00023	0	0	0	0	0	0	0	0	0	0	0	0	0	0	0	0	0	0	0		0
112	d__Bacteria	p__Firmicutes	c__Clostridia	o__Clostridiales	f__Clostridiaceae_1	g__Clostridium_sensu_stricto_1	s__neonatale	Clostridium_sensu_stricto_1 neonatale	0.373901	0.373901	0.373901	0.373901	0	0	0	0	1e-05	0	0	0	0	0	0	3e-05	0	0	0	0	0	0	1e-05	0	0	0	0	0	0	6e-05	0	0	0	0		0
114	d__Bacteria	p__Firmicutes	c__Clostridia	o__Clostridiales	f__Clostridiaceae_1	g__Clostridium_sensu_stricto_1	s__quinii	Clostridium_sensu_stricto_1 quinii					5e-05	0	0	0	0	0	0	0	0	0	0	0	0	0	0	0	0	0	0	0	0	0	0	0	0	0	0	0	0	0		0
118	d__Bacteria	p__Firmicutes	c__Clostridia	o__Clostridiales	f__Clostridiaceae_1	g__Clostridium_sensu_stricto_13	s__unclassified	Clostridium_sensu_stricto_13 unclassified			0.116117		0	0	0	0	0	0	0	0	0	0	0	0	0	0	0	0	1e-05	1e-05	0	0	0	0	0	0	0	0	0	0	0	0		0
122	d__Bacteria	p__Bacteroidetes	c__Bacteroidia	o__Bacteroidales	f__Porphyromonadaceae	g__Coprobacter	s__fastidiosus	Coprobacter fastidiosus					0	0	2e-05	0	0	0	0	0	0	0	0	0	0	0	0	0	0	0	0	0	0	0	0	0	0	0	0	0	0	0		0
123	d__Bacteria	p__Firmicutes	c__Clostridia	o__Clostridiales	f__Lachnospiraceae	g__Coprococcus_1	s__catus	Coprococcus_1 catus		0.373901		0.287864	0.00305	0.00313	0.00248	0.00167	0	0	0	0	0	0	0	0	1e-05	0	0	0	0	0	0	0	0	0	0	0	2e-05	1e-05	2e-05	6e-05	1e-05	0		0
124	d__Bacteria	p__Firmicutes	c__Clostridia	o__Clostridiales	f__Lachnospiraceae	g__Coprococcus_1	s__unclassified	Coprococcus_1 unclassified					0.00019	0	0.00018	0	0	0	0	0	0	0	0	0	0	0	0	0	0	0	0	0	0	0	0	0	0	0	0	0	0	0		0
125	d__Bacteria	p__Firmicutes	c__Clostridia	o__Clostridiales	f__Lachnospiraceae	g__Coprococcus_2	s__eutactus	Coprococcus_2 eutactus					0.00088	0.00052	0.00364	0.00604	0	0	0	0	0	0	0	0	0	0	0	0	0	0	0	0	0	0	0	0	0	0	0	0	0	0		0
126	d__Bacteria	p__Firmicutes	c__Clostridia	o__Clostridiales	f__Lachnospiraceae	g__Coprococcus_2	s__unclassified	Coprococcus_2 unclassified			0.373901		0.00506	0.00599	0.00024	0.00013	0	0	0	0	0	0	0	0	0	0	0	0	0	0	0	0	0	1e-05	4e-05	0	0	0	0	0	0	0		0
129	d__Bacteria	p__Actinobacteria	c__Coriobacteriia	o__Coriobacteriales	f__Coriobacteriaceae	g__Coriobacteriaceae_UCG-002	s__unclassified	Coriobacteriaceae_UCG-002 unclassified					5e-05	0	2e-05	0	0	0	0	0	0	0	0	0	0	0	0	0	0	0	0	0	0	0	0	0	0	0	0	0	0	0		0
130	d__Bacteria	p__Actinobacteria	c__Actinobacteria	o__Corynebacteriales	f__Corynebacteriaceae	g__Corynebacterium	s__durum	Corynebacterium durum					3e-05	0	2e-05	0	0	0	0	0	0	0	0	0	0	0	0	0	0	0	0	0	0	0	0	0	0	0	0	0	0	0		0
131	d__Bacteria	p__Actinobacteria	c__Actinobacteria	o__Corynebacteriales	f__Corynebacteriaceae	g__Corynebacterium	s__vitaeruminis	Corynebacterium vitaeruminis				0.373901	0	0	0	0	0	0	0	0	0	0	0	0	0	0	0	0	0	0	0	0	0	0	0	0	0	1e-05	0	0	0	0		0
132	d__Bacteria	p__Actinobacteria	c__Actinobacteria	o__Corynebacteriales	f__Corynebacteriaceae	g__Corynebacterium_1	s__aurimucosum	Corynebacterium_1 aurimucosum					0	0	0	0	0	0	0	0	0	0	0	0	0	0	0	0	0	0	0	0	0	0	0	0	0	0	0	0	0	0		0
133	d__Bacteria	p__Proteobacteria	c__Gammaproteobacteria	o__Enterobacteriales	f__Enterobacteriaceae	g__Cronobacter	s__dublinensis	Cronobacter dublinensis	0.373901	0.261605	0.373901	0.373901	0	0	0	0	0	0	0	1e-05	0	0	0.00059	0.00027	0	0.00016	0	0	0	1e-05	0	0	0	0	0	0	0	0	1e-05	0	0	0		0
134	d__Bacteria	p__Proteobacteria	c__Gammaproteobacteria	o__Enterobacteriales	f__Enterobacteriaceae	g__Cronobacter	s__turicensis_91% / rubrifaciens_8%	Cronobacter unclassified		0.89614		0.373901	0	0	0	0	0	0	0	0	0	0	0	0.00086	0	0.00041	0.00059	0	0	0	0	0	0	0	0	0	0	0	0	0.00015	0	0		0
135	d__Bacteria	p__Proteobacteria	c__Gammaproteobacteria	o__Enterobacteriales	f__Enterobacteriaceae	g__Cronobacter	s__youngae	Cronobacter youngae		0.507158		0.373901	0	0	0	0	0	0	0	0	0	0	2e-05	0	0	0	8e-05	0	0	0	0	0	0	0	4e-05	0	0	0	0	2e-05	0	0		0
136	d__Bacteria	p__Cyanobacteria	c__Chloroplast	o__unclassified	f__unclassified	g__Daucus	s__carota	Daucus carota					0	0	0	0	0	0	0	0	0	0	0	0	0	0	0	0	0	0	0	0	0	0	0	0	0	0	0	0	0	0		0
137	d__Bacteria	p__Proteobacteria	c__Betaproteobacteria	o__Burkholderiales	f__Comamonadaceae	g__Delftia	s__tsuruhatensis	Delftia tsuruhatensis		0.373901			3e-05	0	0	0	0	0	0	0	0	0	0	0	0	3e-05	0	0	0	0	0	0	0	0	0	0	0	0	0	0	0	0		0
139	d__Bacteria	p__Firmicutes	c__Negativicutes	o__Selenomonadales	f__Veillonellaceae	g__Dialister	s__invisus	Dialister invisus	0.373901	0.158302			0.00842	0.01619	0.00573	0.00312	0	0	0	1e-05	0	0	0	0	0	0	2e-05	1e-05	0	0	0	0	0	0	0	0	0	0	0	0	0	0		0
140	d__Bacteria	p__Firmicutes	c__Negativicutes	o__Selenomonadales	f__Veillonellaceae	g__Dialister	s__propionicifaciens	Dialister propionicifaciens					0	0	4e-05	0	0	0	0	0	0	0	0	0	0	0	0	0	0	0	0	0	0	0	0	0	0	0	0	0	0	0		0
141	d__Bacteria	p__Firmicutes	c__Negativicutes	o__Selenomonadales	f__Veillonellaceae	g__Dialister	s__succinatiphilus	Dialister succinatiphilus					0.00017	0	0.00016	0	0	0	0	0	0	0	0	0	0	0	0	0	0	0	0	0	0	0	0	0	0	0	0	0	0	0		0
142	d__Bacteria	p__Firmicutes	c__Negativicutes	o__Selenomonadales	f__Veillonellaceae	g__Dialister	s__unclassified	Dialister unclassified			0.373901		0.00013	0.00032	0.00333	0.00471	0	0	0	0	0	0	0	0	0	0	0	0	1e-05	0	0	0	0	0	0	0	0	0	0	0	0	0		0
150	d__Bacteria	p__Elusimicrobia	c__Elusimicrobia	o__Elusimicrobiales	f__Elusimicrobiaceae	g__Elusimicrobium	s__unclassified	Elusimicrobium unclassified					0	0	2e-05	0	0	0	0	0	0	0	0	0	0	0	0	0	0	0	0	0	0	0	0	0	0	0	0	0	0	0		0
151	d__Bacteria	p__Proteobacteria	c__Gammaproteobacteria	o__Enterobacteriales	f__Enterobacteriaceae	g__Enterobacter	s__adecarboxylata	Enterobacter adecarboxylata		1		0.457253	0	0	0	0	0	0	0	0	0	0	0	0	7e-05	6e-05	1e-05	0	0	0	0	0	0	0	0	0	0	1e-05	0	0	6e-05	0		0
152	d__Bacteria	p__Proteobacteria	c__Gammaproteobacteria	o__Enterobacteriales	f__Enterobacteriaceae	g__Enterobacter	s__aerogenes	Enterobacter aerogenes		0.115296			0	0	0	0	0	0	0	0	0	0	0.00349	0.00682	0.00129	0	0	0.00148	0	0	0	0	0	0	0	0	0	0	0	0	0	0		0
153	d__Bacteria	p__Proteobacteria	c__Gammaproteobacteria	o__Enterobacteriales	f__Enterobacteriaceae	g__Enterobacter	s__agglomerans	Enterobacter agglomerans				0.373901	0	0	0	0	0	0	0	0	0	0	0	0	0	0	0	0	0	0	0	0	0	0	0	0	0	0	1e-05	0	0	0		0
154	d__Bacteria	p__Proteobacteria	c__Gammaproteobacteria	o__Enterobacteriales	f__Enterobacteriaceae	g__Enterobacter	s__asburiae	Enterobacter asburiae		0.127782			0	0	0	0	0	0	0	0	0	0	0	0	0	0.00346	0.0049	0	0	0	0	0	0	0	0	0	0	0	0	0	0	0		0
155	d__Bacteria	p__Proteobacteria	c__Gammaproteobacteria	o__Enterobacteriales	f__Enterobacteriaceae	g__Enterobacter	s__cloacae	Enterobacter cloacae			0.373901		0	0	0	0	0	0	0	0	0	0	0	0	0	0	0	0	0	0	0	0.00015	0	0	0	0	0	0	0	0	0	0		0
156	d__Bacteria	p__Proteobacteria	c__Gammaproteobacteria	o__Enterobacteriales	f__Enterobacteriaceae	g__Enterobacter	s__coli	Enterobacter coli				0.373901	0	0	0	0	0	0	0	0	0	0	0	0	0	0	0	0	0	0	0	0	0	0	0	0	1e-05	0	0	0	0	0		0
157	d__Bacteria	p__Proteobacteria	c__Gammaproteobacteria	o__Enterobacteriales	f__Enterobacteriaceae	g__Enterobacter	s__hormaechei	Enterobacter hormaechei	0.373901	0.373901			0	0	0	0	0	0	0	0	0.00011	0	0	0.00136	0	0	0	0	0	0	0	0	0	0	0	0	0	0	0	0	0	0		0
161	d__Bacteria	p__Firmicutes	c__Bacilli	o__Lactobacillales	f__Enterococcaceae	g__Enterococcus	s__casseliflavus	Enterococcus casseliflavus	0.31675		0.373901		0	0	0	0	0	0.00558	0.01173	0.01946	0.02118	0.00134	0	0	0	0	0	0	0.00017	0	0	0	0	0	0	0	0	0	0	0	0	0		0
164	d__Bacteria	p__Firmicutes	c__Bacilli	o__Lactobacillales	f__Enterococcaceae	g__Enterococcus	s__gallinarum	Enterococcus gallinarum					0	0	0	0	0	0	0	0	0	0	0	0	0	0	0	0	0	0	0	0	0	0	0	0	0	0	0	0	0	0		0
165	d__Bacteria	p__Firmicutes	c__Bacilli	o__Lactobacillales	f__Enterococcaceae	g__Enterococcus	s__hirae	Enterococcus hirae		0.373901			0	0	0	0	0	0	0	0	0	0	0.00186	0	0	0	0	0	0	0	0	0	0	0	0	0	0	0	0	0	0	0		0
166	d__Bacteria	p__Firmicutes	c__Bacilli	o__Lactobacillales	f__Enterococcaceae	g__Enterococcus	s__mundtii	Enterococcus mundtii			0.373901		0	0	0	0	0	0	0	0	0	0	0	0	0	0	0	0	2e-05	0	0	0	0	0	0	0	0	0	0	0	0	0		0
167	d__Bacteria	p__Firmicutes	c__Bacilli	o__Lactobacillales	f__Enterococcaceae	g__Enterococcus	s__rivorum	Enterococcus rivorum					0	0	0	0	0	0	0	0	0	0	0	0	0	0	0	0	0	0	0	0	0	0	0	0	0	0	0	0	0	0		0
168	d__Bacteria	p__Firmicutes	c__Bacilli	o__Lactobacillales	f__Enterococcaceae	g__Enterococcus	s__thailandicus	Enterococcus thailandicus					0	0	0	0	0	0	0	0	0	0	0	0	0	0	0	0	0	0	0	0	0	0	0	0	0	0	0	0	0	0		0
170	d__Bacteria	p__Actinobacteria	c__Coriobacteriia	o__Coriobacteriales	f__Coriobacteriaceae	g__Enterorhabdus	s__caecimuris	Enterorhabdus caecimuris					1e-05	0	0	0	0	0	0	0	0	0	0	0	0	0	0	0	0	0	0	0	0	0	0	0	0	0	0	0	0	0		0
171	d__Bacteria	p__Actinobacteria	c__Coriobacteriia	o__Coriobacteriales	f__Coriobacteriaceae	g__Enterorhabdus	s__unclassified	Enterorhabdus unclassified	0.348641			0.373901	0.00132	0.00221	0	0	3e-05	0	1e-05	1e-05	0	0	0	0	0	0	0	0	0	0	0	0	0	0	0	0	0	0	1e-05	0	0	0		0
176	d__Bacteria	p__Firmicutes	c__Clostridia	o__Clostridiales	f__Family_XI	g__Ezakiella	s__magna	Ezakiella magna					1e-05	0	8e-05	0	0	0	0	0	0	0	0	0	0	0	0	0	0	0	0	0	0	0	0	0	0	0	0	0	0	0		0
177	d__Bacteria	p__Firmicutes	c__Clostridia	o__Clostridiales	f__Family_XI	g__Ezakiella	s__peruensis	Ezakiella peruensis					1e-05	0	0	0	0	0	0	0	0	0	0	0	0	0	0	0	0	0	0	0	0	0	0	0	0	0	0	0	0	0		0
178	d__Bacteria	p__Firmicutes	c__Clostridia	o__Clostridiales	f__Family_XI	g__Ezakiella	s__unclassified	Ezakiella unclassified					0.00024	0.00066	0.00026	0.00021	0	0	0	0	0	0	0	0	0	0	0	0	0	0	0	0	0	0	0	0	0	0	0	0	0	0		0
180	d__Bacteria	p__Firmicutes	c__Clostridia	o__Clostridiales	f__Family_XIII	g__Eubacterium_brachy_group	s__unclassified	Eubacterium_brachy_group unclassified			0.373901		0.00015	0.00012	6e-05	5e-05	0	0	0	0	0	0	0	0	0	0	0	0	0	0	0	0	0	1e-05	0	0	0	0	0	0	0	0		0
181	d__Bacteria	p__Firmicutes	c__Clostridia	o__Clostridiales	f__Ruminococcaceae	g__Eubacterium_coprostanoligenes_group	s__unclassified	Eubacterium_coprostanoligenes_group unclassified	0.96417	0.373901		0.373901	0.02692	0.01895	0.01552	0.01638	0	0	0.00107	0	0.001	0	0	0.00037	0	0	0	0	0	0	0	0	0	0	0	0.00044	0	0	0	0	0	0		0
182	d__Bacteria	p__Firmicutes	c__Clostridia	o__Clostridiales	f__Family_XIII	g__Eubacterium_nodatum_group	s__sulci	Eubacterium_nodatum_group sulci					1e-05	0	2e-05	0	0	0	0	0	0	0	0	0	0	0	0	0	0	0	0	0	0	0	0	0	0	0	0	0	0	0		0
183	d__Bacteria	p__Firmicutes	c__Clostridia	o__Clostridiales	f__Family_XIII	g__Eubacterium_nodatum_group	s__unclassified	Eubacterium_nodatum_group unclassified					7e-05	0	0.00018	0	0	0	0	0	0	0	0	0	0	0	0	0	0	0	0	0	0	0	0	0	0	0	0	0	0	0.00082		0
189	d__Bacteria	p__Firmicutes	c__Erysipelotrichia	o__Erysipelotrichales	f__Erysipelotrichaceae	g__Faecalicoccus	s__pleomorphus	Faecalicoccus pleomorphus	0.373901		0.373901		0.0003	0	0	0	0	1e-05	0	0	0	0	0	0	0	0	0	0	5e-05	0	0	0	0	0	0	0	0	0	0	0	0	0		0
190	d__Bacteria	p__Firmicutes	c__Erysipelotrichia	o__Erysipelotrichales	f__Erysipelotrichaceae	g__Faecalitalea	s__cylindroides	Faecalitalea cylindroides		0.373901			0.00017	0	6e-05	0	0	0	0	0	0	0	0	0	1e-05	0	0	0	0	0	0	0	0	0	0	0	0	0	0	0	0	1e-05		0
194	d__Bacteria	p__Firmicutes	c__Clostridia	o__Clostridiales	f__Ruminococcaceae	g__Fastidiosipila	s__unclassified	Fastidiosipila unclassified		0.373901	0.116117	0.357316	1e-05	0	4e-05	0	0	0	0	0	0	0	0	0	0	0	1e-05	0	9e-05	9e-05	0	0	0	0	0	0	0.00011	1e-05	1e-05	0	0	0		0
195	d__Bacteria	p__Fibrobacteres	c__Fibrobacteria	o__Fibrobacterales	f__Fibrobacteraceae	g__Fibrobacter	s__unclassified	Fibrobacter unclassified				0.373901	0	0	0	0	0	0	0	0	0	0	0	0	0	0	0	0	0	0	0	0	0	0	0	0	0	0	0	1e-05	0	0		0
197	d__Bacteria	p__Firmicutes	c__Clostridia	o__Clostridiales	f__Ruminococcaceae	g__Flavonifractor	s__orbiscindens	Flavonifractor orbiscindens	0.106867	0.373901		0.373901	0	0	4e-05	1e-05	0	1e-05	0	0.00151	0.0014	4e-05	0	0.0003	0	0	0	0	0	0	0	0	0	0	0	0	0.01575	0	0	0	0	0		0
200	d__Bacteria	p__Firmicutes	c__Clostridia	o__Clostridiales	f__Lachnospiraceae	g__Fusicatenibacter	s__unclassified	Fusicatenibacter unclassified	0.373901	0.457253	0.373901	0.373901	0.0015	0.00142	0.00132	0.00115	0	4e-05	0	0	0	0	0	0	3e-05	6e-05	2e-05	0	0.00024	0	0	0	0	0	0	0	0	0	0	4e-05	0	0		0
201	d__Bacteria	p__Firmicutes	c__Clostridia	o__Clostridiales	f__Family_XI	g__Gallicola	s__unclassified	Gallicola unclassified				0.561438	1e-05	0	0	0	0	0	0	0	0	0	0	0	0	0	0	0	0	0	0	0	0	0	0	3e-05	0	0	1e-05	0	0	0		0
202	d__Bacteria	p__Actinobacteria	c__Actinobacteria	o__Bifidobacteriales	f__Bifidobacteriaceae	g__Gardnerella	s__unclassified	Gardnerella unclassified		0.373901			0.00019	0	0.00016	0	0	0	0	0	0	0	0	1e-05	0	0	0	0	0	0	0	0	0	0	0	0	0	0	0	0	0	0		0
203	d__Bacteria	p__Firmicutes	c__Clostridia	o__Thermoanaerobacterales	f__Thermoanaerobacteraceae	g__Gelria	s__unclassified	Gelria unclassified					0	0	4e-05	0	0	0	0	0	0	0	0	0	0	0	0	0	0	0	0	0	0	0	0	0	0	0	0	0	0	0		0
204	d__Bacteria	p__Firmicutes	c__Bacilli	o__Bacillales	f__Family_XI	g__Gemella	s__haemolysans	Gemella haemolysans					1e-05	0	0	0	0	0	0	0	0	0	0	0	0	0	0	0	0	0	0	0	0	0	0	0	0	0	0	0	0	0		0
205	d__Bacteria	p__Firmicutes	c__Bacilli	o__Bacillales	f__Family_XI	g__Gemella	s__sanguinis	Gemella sanguinis					0	0	4e-05	0	0	0	0	0	0	0	0	0	0	0	0	0	0	0	0	0	0	0	0	0	0	0	0	0	0	0		0
206	d__Bacteria	p__Actinobacteria	c__Coriobacteriia	o__Coriobacteriales	f__Coriobacteriaceae	g__Gordonibacter	s__pamelaeae	Gordonibacter pamelaeae			0.373901	0.373901	3e-05	4e-05	6e-05	1e-05	0	0	0	0	0	0	0	0	0	0	0	0	0	1e-05	0	0	0	0	0	0	0	0	1e-05	0	0	0		0
207	d__Bacteria	p__Actinobacteria	c__Coriobacteriia	o__Coriobacteriales	f__Coriobacteriaceae	g__Gordonibacter	s__unclassified_42% / pamelaeae_41% / faecihominis_16%	Gordonibacter unclassified					0	0	0	0	0	0	0	0	0	0	0	0	0	0	0	0	0	0	0	0	0	0	0.00014	0	0	0	0	0	0	0		0
208	d__Bacteria	p__Firmicutes	c__Bacilli	o__Lactobacillales	f__Carnobacteriaceae	g__Granulicatella	s__adiacens	Granulicatella adiacens					3e-05	0	0	0	0	0	0	0	0	0	0	0	0	0	0	0	0	0	0	0	0	0	0	0	0	0	0	0	0	0		0
209	d__Bacteria	p__Proteobacteria	c__Gammaproteobacteria	o__Pasteurellales	f__Pasteurellaceae	g__Haemophilus	s__parainfluenzae	Haemophilus parainfluenzae			0.373901		1e-05	0.00022	0.0001	0.00016	0	0	0	0	0	0	0	0	0	0	0	0	0	0	0	0	1e-05	0	0	0	0	0	0	0	0	0		0
210	d__Bacteria	p__Firmicutes	c__Erysipelotrichia	o__Erysipelotrichales	f__Erysipelotrichaceae	g__Holdemanella	s__biformis	Holdemanella biformis				0.373901	0.00358	0.00662	0.00101	0.00282	0	0	0	0	0	0	0	0	0	0	0	0	0	0	0	0	0	0	0	0.0001	0	0	0	0	0	0		0
213	d__Bacteria	p__Firmicutes	c__Erysipelotrichia	o__Erysipelotrichales	f__Erysipelotrichaceae	g__Holdemania	s__massiliensis	Holdemania massiliensis			0.373901	0.289477	0	0	0	0	0	0	0	0	0	0	0	0	0	0	0	0	1e-05	0	0	0	0	0	0	0	0	0	0	7e-05	1e-05	0		0
215	d__Bacteria	p__Firmicutes	c__Clostridia	o__Clostridiales	f__Lachnospiraceae	g__Howardella	s__ureilytica	Howardella ureilytica					0.00124	0.00239	0.00105	0.00218	0	0	0	0	0	0	0	0	0	0	0	0	0	0	0	0	0	0	0	0	0	0	0	0	0	0		0
217	d__Bacteria	p__Firmicutes	c__Clostridia	o__Clostridiales	f__Peptostreptococcaceae	g__Intestinibacter	s__bartlettii	Intestinibacter bartlettii			0.390392		0.00285	0	0.00284	0.00193	0	0	0	0	0	0	0	0	0	0	0	0	0.00027	0	0	0	1e-05	0	0	0	0	0	0	0	0	0		0
218	d__Bacteria	p__Firmicutes	c__Clostridia	o__Clostridiales	f__Peptostreptococcaceae	g__Intestinibacter	s__unclassified_50% / bartlettii_49%	Intestinibacter unclassified	0.373901		0.688457		0.00101	0.00565	0.00044	0.00058	0.00013	0	0	0	0	0	0	0	0	0	0	0	0	4e-05	7e-05	7e-05	0	0	0	0	0	0	0	0	0	0		0
220	d__Bacteria	p__Firmicutes	c__Clostridia	o__Clostridiales	f__Ruminococcaceae	g__Intestinimonas	s__unclassified	Intestinimonas unclassified			0.373901		0	0	0	0	0	0	0	0	0	0	0	0	0	0	0	0	0	0	0	6e-05	0	0	0	0	0	0	0	0	0	0		0
221	d__Bacteria	p__Proteobacteria	c__Gammaproteobacteria	o__Enterobacteriales	f__Enterobacteriaceae	g__Kluyvera	s__ascorbata	Kluyvera ascorbata				0.373901	0	0	0	0	0	0	0	0	0	0	0	0	0	0	0	0	0	0	0	0	0	0	0	0	0	0	0	0	6e-05	0		0
223	d__Bacteria	p__Firmicutes	c__Clostridia	o__Clostridiales	f__Lachnospiraceae	g__Lachnoclostridium	s__fusiformis	Lachnoclostridium fusiformis	0.205106	0.373901	0.423843	0.966372	0	0	0	0	0	0	0	0	1e-05	3e-05	0	0	0.00043	0	0	0	2e-05	0	0	0.00019	0	0	0	0	8e-05	0.00011	0.0002	0	0	7e-05		0
228	d__Bacteria	p__Firmicutes	c__Clostridia	o__Clostridiales	f__Lachnospiraceae	g__Lachnoclostridium_5	s__perfringens	Lachnoclostridium_5 perfringens			0.373901		0	0	0	0	0	0	0	0	0	0	0	0	0	0	0	0	0	1e-05	0	0	0	0	0	0	0	0	0	0	0	0		0
229	d__Bacteria	p__Firmicutes	c__Clostridia	o__Clostridiales	f__Lachnospiraceae	g__Lachnoclostridium_5	s__unclassified	Lachnoclostridium_5 unclassified		0.373901			0	0	0	0	0	0	0	0	0	0	1e-05	0	0	0	0	0	0	0	0	0	0	0	0	0	0	0	0	0	0	0		0
233	d__Bacteria	p__Firmicutes	c__Clostridia	o__Clostridiales	f__Lachnospiraceae	g__Lachnospiraceae_FE2018_group	s__unclassified	Lachnospiraceae_FE2018_group unclassified		0.373901			0	0	2e-05	0	0	0	0	0	0	0	0	0	0	0	1e-05	0	0	0	0	0	0	0	0	0	0	0	0	0	0	0		0
235	d__Bacteria	p__Firmicutes	c__Clostridia	o__Clostridiales	f__Lachnospiraceae	g__Lachnospiraceae_ND3007_group	s__unclassified	Lachnospiraceae_ND3007_group unclassified				0.373901	0	0	0	0	0	0	0	0	0	0	0	0	0	0	0	0	0	0	0	0	0	0	0	0	0	0	0	0	0.00046	0		0
236	d__Bacteria	p__Firmicutes	c__Clostridia	o__Clostridiales	f__Lachnospiraceae	g__Lachnospiraceae_NK4A136_group	s__unclassified	Lachnospiraceae_NK4A136_group unclassified	0.373901				0	0	0	0	0	0	0	0	0	0.0004	0	0	0	0	0	0	0	0	0	0	0	0	0	0	0	0	0	0	0	0		0
237	d__Bacteria	p__Firmicutes	c__Clostridia	o__Clostridiales	f__Lachnospiraceae	g__Lachnospiraceae_UCG-001	s__unclassified	Lachnospiraceae_UCG-001 unclassified	0.373901			0.373901	0	0	0	0	1e-05	0	0	0	0	0	0	0	0	0	0	0	0	0	0	0	0	0	0	0	4e-05	0	0	0	0	0		0
238	d__Bacteria	p__Firmicutes	c__Clostridia	o__Clostridiales	f__Lachnospiraceae	g__Lachnospiraceae_UCG-003	s__unclassified	Lachnospiraceae_UCG-003 unclassified					1e-05	0	0	0	0	0	0	0	0	0	0	0	0	0	0	0	0	0	0	0	0	0	0	0	0	0	0	0	0	0		0
240	d__Bacteria	p__Firmicutes	c__Clostridia	o__Clostridiales	f__Lachnospiraceae	g__Lachnospiraceae_UCG-005	s__unclassified	Lachnospiraceae_UCG-005 unclassified	0.936876	0.373901	0.373901	0.237796	0	0	0	0	0	0.00022	0	8e-05	0.00011	1e-05	0	0	2e-05	0	0	0	0	0	0	0	1e-05	0	0	4e-05	1e-05	0	0	0	0	0		0
241	d__Bacteria	p__Firmicutes	c__Clostridia	o__Clostridiales	f__Lachnospiraceae	g__Lachnospiraceae_UCG-008	s__unclassified	Lachnospiraceae_UCG-008 unclassified		0.373901		0.373901	0	0	0	0	0	0	0	0	0	0	0	0	0	0	0	0.00035	0	0	0	0	0	0	0	0	0	0	0	0.00066	0	0		0
242	d__Bacteria	p__Firmicutes	c__Clostridia	o__Clostridiales	f__Lachnospiraceae	g__Lachnospiraceae_UCG-010	s__unclassified	Lachnospiraceae_UCG-010 unclassified					1e-05	0	2e-05	0	0	0	0	0	0	0	0	0	0	0	0	0	0	0	0	0	0	0	0	0	0	0	0	0	0	0		0
243	d__Bacteria	p__Firmicutes	c__Bacilli	o__Lactobacillales	f__Lactobacillaceae	g__Lactobacillus	s__curvatus	Lactobacillus curvatus					0	0	0	0	0	0	0	0	0	0	0	0	0	0	0	0	0	0	0	0	0	0	0	0	0	0	0	0	0	0		0
244	d__Bacteria	p__Firmicutes	c__Bacilli	o__Lactobacillales	f__Lactobacillaceae	g__Lactobacillus	s__fermentum	Lactobacillus fermentum					0	0	2e-05	0	0	0	0	0	0	0	0	0	0	0	0	0	0	0	0	0	0	0	0	0	0	0	0	0	0	0		0
245	d__Bacteria	p__Firmicutes	c__Bacilli	o__Lactobacillales	f__Lactobacillaceae	g__Lactobacillus	s__graminis	Lactobacillus graminis					1e-05	0	4e-05	0	0	0	0	0	0	0	0	0	0	0	0	0	0	0	0	0	0	0	0	0	0	0	0	0	0	0		0
246	d__Bacteria	p__Firmicutes	c__Bacilli	o__Lactobacillales	f__Lactobacillaceae	g__Lactobacillus	s__oris	Lactobacillus oris					3e-05	0	0	0	0	0	0	0	0	0	0	0	0	0	0	0	0	0	0	0	0	0	0	0	0	0	0	0	0	0		0
247	d__Bacteria	p__Firmicutes	c__Bacilli	o__Lactobacillales	f__Lactobacillaceae	g__Lactobacillus	s__rhamnosus	Lactobacillus rhamnosus					3e-05	0	0	0	0	0	0	0	0	0	0	0	0	0	0	0	0	0	0	0	0	0	0	0	0	0	0	0	0	0		0
248	d__Bacteria	p__Firmicutes	c__Bacilli	o__Lactobacillales	f__Lactobacillaceae	g__Lactobacillus	s__ruminis	Lactobacillus ruminis					0	0	0.00073	0.00011	0	0	0	0	0	0	0	0	0	0	0	0	0	0	0	0	0	0	0	0	0	0	0	0	0	0		0
249	d__Bacteria	p__Firmicutes	c__Bacilli	o__Lactobacillales	f__Lactobacillaceae	g__Lactobacillus	s__salivarius	Lactobacillus salivarius					1e-05	0	0	0	0	0	0	0	0	0	0	0	0	0	0	0	0	0	0	0	0	0	0	0	0	0	0	0	0	0		0
250	d__Bacteria	p__Firmicutes	c__Bacilli	o__Lactobacillales	f__Lactobacillaceae	g__Lactobacillus	s__vaginalis	Lactobacillus vaginalis					0	0	2e-05	0	0	0	0	0	0	0	0	0	0	0	0	0	0	0	0	0	0	0	0	0	0	0	0	0	0	0		0
251	d__Bacteria	p__Firmicutes	c__Bacilli	o__Lactobacillales	f__Streptococcaceae	g__Lactococcus	s__lactis	Lactococcus lactis			0.373901	1	0.00055	0.0011	0.00166	0.00162	0	0	0	0	0	0	0	0	0	0	0	0	0	0	0	1e-05	0	0	0	0	0	1e-05	1e-05	0	0	0		0
252	d__Bacteria	p__Firmicutes	c__Bacilli	o__Lactobacillales	f__Streptococcaceae	g__Lactococcus	s__raffinolactis	Lactococcus raffinolactis					1e-05	0	0	0	0	0	0	0	0	0	0	0	0	0	0	0	0	0	0	0	0	0	0	0	0	0	0	0	0	0		0
253	d__Bacteria	p__Firmicutes	c__Clostridia	o__Clostridiales	f__Lachnospiraceae	g__Lactonifactor	s__longoviformis	Lactonifactor longoviformis		0.122004			0	0	6e-05	0	0	0	0	0	0	0	0	0	0.0013	0.00242	0.00444	0.00093	0	0	0	0	0	0	0	0	0	0	0	0	0	0		0
255	d__Bacteria	p__Firmicutes	c__Bacilli	o__Lactobacillales	f__Leuconostocaceae	g__Leuconostoc	s__carnosum	Leuconostoc carnosum					0	0	4e-05	0	0	0	0	0	0	0	0	0	0	0	0	0	0	0	0	0	0	0	0	0	0	0	0	0	0	0		0
256	d__Bacteria	p__Firmicutes	c__Bacilli	o__Lactobacillales	f__Leuconostocaceae	g__Leuconostoc	s__mesenteroides	Leuconostoc mesenteroides					5e-05	0	6e-05	0	0	0	0	0	0	0	0	0	0	0	0	0	0	0	0	0	0	0	0	0	0	0	0	0	0	0		0
257	d__Bacteria	p__Firmicutes	c__Bacilli	o__Lactobacillales	f__Leuconostocaceae	g__Leuconostoc	s__pseudomesenteroides	Leuconostoc pseudomesenteroides					0	0	0	0	0	0	0	0	0	0	0	0	0	0	0	0	0	0	0	0	0	0	0	0	0	0	0	0	0	0		0
258	d__Bacteria	p__Firmicutes	c__Bacilli	o__Bacillales	f__Staphylococcaceae	g__Macrococcus	s__bovicus	Macrococcus bovicus			0.373901		0	0	0	0	0	0	0	0	0	0	0	0	0	0	0	0	0	1e-05	0	0	0	0	0	0	0	0	0	0	0	0		0
259	d__Bacteria	p__Firmicutes	c__Clostridia	o__Clostridiales	f__Lachnospiraceae	g__Marvinbryantia	s__unclassified	Marvinbryantia unclassified					0	0	0	0	0	0	0	0	0	0	0	0	0	0	0	0	0	0	0	0	0	0	0	0	0	0	0	0	0	0		0
260	d__Bacteria	p__Proteobacteria	c__Betaproteobacteria	o__Burkholderiales	f__Oxalobacteraceae	g__Massilia	s__agaricidamnosum	Massilia agaricidamnosum			0.373901		0	0	0	0	0	0	0	0	0	0	0	0	0	0	0	0	0	0	0	0	1e-05	0	0	0	0	0	0	0	0	0		0
261	d__Bacteria	p__Proteobacteria	c__Betaproteobacteria	o__Burkholderiales	f__Oxalobacteraceae	g__Massilia	s__timonae	Massilia timonae					0	0	0	0	0	0	0	0	0	0	0	0	0	0	0	0	0	0	0	0	0	0	0	0	0	0	0	0	0	0		0
262	d__Archaea	p__Euryarchaeota	c__Methanobacteria	o__Methanobacteriales	f__Methanobacteriaceae	g__Methanobrevibacter	s__smithii	Methanobrevibacter smithii					0.00216	0.00513	0.01416	0.00501	0	0	0	0	0	0	0	0	0	0	0	0	0	0	0	0	0	0	0.00078	0	0	0	0	0	0	0		0
263	d__Archaea	p__Euryarchaeota	c__Methanobacteria	o__Methanobacteriales	f__Methanobacteriaceae	g__Methanobrevibacter	s__unclassified	Methanobrevibacter unclassified					3e-05	0	2e-05	1e-05	0	0	0	0	0	0	0	0	0	0	0	0	0	0	0	0	0	0	0	0	0	0	0	0	0	0		0
264	d__Archaea	p__Euryarchaeota	c__Methanobacteria	o__Methanobacteriales	f__Methanobacteriaceae	g__Methanosphaera	s__stadtmanae	Methanosphaera stadtmanae					0	0	0.00203	0.00148	0	0	0	0	0	0	0	0	0	0	0	0	0	0	0	0	0	0	0	0	0	0	0	0	0	0		0
265	d__Bacteria	p__Actinobacteria	c__Actinobacteria	o__Micrococcales	f__Micrococcaceae	g__Micrococcus	s__luteus	Micrococcus luteus					0	0	0	0	0	0	0	0	0	0	0	0	0	0	0	0	0	0	0	0	0	0	0	0	0	0	0	0	0	0		0
266	d__Bacteria	p__Firmicutes	c__Negativicutes	o__Selenomonadales	f__Veillonellaceae	g__Mitsuokella	s__jalaludinii	Mitsuokella jalaludinii					1e-05	0	0	0	0	0	0	0	0	0	0	0	0	0	0	0	0	0	0	0	0	0	0	0	0	0	0	0	0	0		0
267	d__Bacteria	p__Actinobacteria	c__Actinobacteria	o__Actinomycetales	f__Actinomycetaceae	g__Mobiluncus	s__curtisii	Mobiluncus curtisii					0	0	0	0	0	0	0	0	0	0	0	0	0	0	0	0	0	0	0	0	0	0	0	0	0	0	0	0	0	0		0
268	d__Bacteria	p__Firmicutes	c__Clostridia	o__Clostridiales	f__Family_XIII	g__Mogibacterium	s__neglectum	Mogibacterium neglectum					0	0	2e-05	0	0	0	0	0	0	0	0	0	0	0	0	0	0	0	0	0	0	0	0	0	0	0	0	0	0	0		0
270	d__Bacteria	p__Firmicutes	c__Clostridia	o__Clostridiales	f__Family_XI	g__Murdochiella	s__asaccharolytica	Murdochiella asaccharolytica					0	0	4e-05	0	0	0	0	0	0	0	0	0	0	0	0	0	0	0	0	0	0	0	0	0	0	0	0	0	0	0		0
271	d__Bacteria	p__Firmicutes	c__Clostridia	o__Clostridiales	f__Family_XI	g__Murdochiella	s__unclassified	Murdochiella unclassified	0.373901			0.373901	1e-05	0	0.0001	6e-05	0	0	0	0	1e-05	0	0	0	0	0	0	0	0	0	0	0	0	0	6e-05	0	0	0	0	1e-05	0	0		0
273	d__Bacteria	p__Bacteroidetes	c__Bacteroidia	o__Bacteroidales	f__Porphyromonadaceae	g__Odoribacter	s__splanchnicus	Odoribacter splanchnicus		0.373901			0.00013	0.00054	0.00113	0.00133	0	0	0	0	0	0	0	0	1e-05	0	0	0	0	0	0	0	0	0	4e-05	0	0	0	0	0	0	0		0
274	d__Bacteria	p__Firmicutes	c__Clostridia	o__Clostridiales	f__Ruminococcaceae	g__Oscillospira	s__unclassified	Oscillospira unclassified			1		0	0	0	0	0	0	0	0	0	0	0	0	0	0	0	0	0	0	4e-05	3e-05	0	1e-05	0	0	0	0	0	0	0	0		0
276	d__Bacteria	p__Proteobacteria	c__Gammaproteobacteria	o__Enterobacteriales	f__Enterobacteriaceae	g__Pantoea	s__ananatis	Pantoea ananatis		0.373901			0	0	0	0	0	0	0	0	0	0	0	0	0	0	1e-05	0	0	0	0	0	0	0	0	0	0	0	0	0	0	0		0
277	d__Bacteria	p__Proteobacteria	c__Gammaproteobacteria	o__Enterobacteriales	f__Enterobacteriaceae	g__Pantoea	s__oxytoca	Pantoea oxytoca		0.125245			0	0	0	0	0	0	0	0	0	0	0.00053	0	0.00039	0	0	0	0	0	0	0	0	0	0	0	0	0	0	0	0	0		0
278	d__Bacteria	p__Proteobacteria	c__Gammaproteobacteria	o__Enterobacteriales	f__Enterobacteriaceae	g__Pantoea	s__septica	Pantoea septica		0.373901			0	0	0	0	0	0	0	0	0	0	0	1e-05	0	0	0	0	0	0	0	0	0	0	0	0	0	0	0	0	0	0		0
279	d__Bacteria	p__Proteobacteria	c__Gammaproteobacteria	o__Enterobacteriales	f__Enterobacteriaceae	g__Pantoea	s__cloacae_97% / cancerogenus_1%	Pantoea unclassified		1		0.219184	0	0	0	0	0	0	0	0	0	0	0	1e-05	0	1e-05	0	0	0	0	0	0	0	0	0	0.00113	0.00049	0	0	0.00017	0	0		0
280	d__Bacteria	p__Firmicutes	c__Clostridia	o__Clostridiales	f__Ruminococcaceae	g__Papillibacter	s__unclassified	Papillibacter unclassified					9e-05	0	4e-05	0	0	0	0	0	0	0	0	0	0	0	0	0	0	0	0	0	0	0	0	0	0	0	0	0	0	0		0
283	d__Bacteria	p__Bacteroidetes	c__Bacteroidia	o__Bacteroidales	f__Porphyromonadaceae	g__Parabacteroides	s__unclassified	Parabacteroides unclassified		0.373901		0.684334	0	0	0.00028	0	0	0	0	0	0	0	0	0	0	3e-05	0	0	0	0	0	0	0	0	0	0.00013	8e-05	1e-05	2e-05	0	0.00013	3e-05		0
284	d__Bacteria	p__Bacteroidetes	c__Bacteroidia	o__Bacteroidales	f__Prevotellaceae	g__Paraprevotella	s__clara	Paraprevotella clara					1e-05	2e-05	0.00054	0.00035	0	0	0	0	0	0	0	0	0	0	0	0	0	0	0	0	0	0	0	0	0	0	0	0	0	0		0
285	d__Bacteria	p__Bacteroidetes	c__Bacteroidia	o__Bacteroidales	f__Prevotellaceae	g__Paraprevotella	s__unclassified	Paraprevotella unclassified					0	0	0.0005	0.00033	0	0	0	0	0	0	0	0	0	0	0	0	0	0	0	0	0	0	0	0	0	0	0	0	0	0		0
286	d__Bacteria	p__Actinobacteria	c__Coriobacteriia	o__Coriobacteriales	f__Coriobacteriaceae	g__Parvibacter	s__caecicola	Parvibacter caecicola					0	0	0	0	0	0	0	0	0	0	0	0	0	0	0	0	0	0	0	0	0	0	0	0	0	0	0	0	0	0		0
287	d__Bacteria	p__Actinobacteria	c__Coriobacteriia	o__Coriobacteriales	f__Coriobacteriaceae	g__Parvibacter	s__unclassified_97% / caecicola_2%	Parvibacter unclassified					0	0	4e-05	0	0	0	0	0	0	0	0	0	0	0	0	0	0	0	0	0	0	0	0	0	0	0	0	0	0	0		0
288	d__Bacteria	p__Firmicutes	c__Clostridia	o__Clostridiales	f__Family_XI	g__Parvimonas	s__micra	Parvimonas micra					0	0	2e-05	0	0	0	0	0	0	0	0	0	0	0	0	0	0	0	0	0	0	0	0	0	0	0	0	0	0	0		0
289	d__Bacteria	p__Firmicutes	c__Clostridia	o__Clostridiales	f__Family_XI	g__Parvimonas	s__unclassified	Parvimonas unclassified					0	0	6e-05	0	0	0	0	0	0	0	0	0	0	0	0	0	0	0	0	0	0	0	0	0	0	0	0	0	0	0		0
291	d__Bacteria	p__Firmicutes	c__Clostridia	o__Clostridiales	f__Peptostreptococcaceae	g__Peptoclostridium	s__unclassified	Peptoclostridium unclassified					0	0	0	0	0	0	0	0	0	0	0	0	0	0	0	0	0	0	0	0	0	0	0	0	0	0	0	0	0	0		0
292	d__Bacteria	p__Firmicutes	c__Clostridia	o__Clostridiales	f__Peptococcaceae	g__Peptococcus	s__unclassified	Peptococcus unclassified					1e-05	0.00144	0	0.00098	0	0	0	0	0	0	0	0	0	0	0	0	0	0	0	0	0	0	0	0	0	0	0	0	0	0		0
293	d__Bacteria	p__Firmicutes	c__Clostridia	o__Clostridiales	f__Family_XI	g__Peptoniphilus	s__coxii	Peptoniphilus coxii					3e-05	0	2e-05	0	0	0	0	0	0	0	0	0	0	0	0	0	0	0	0	0	0	0	0	0	0	0	0	0	0	0		0
294	d__Bacteria	p__Firmicutes	c__Clostridia	o__Clostridiales	f__Family_XI	g__Peptoniphilus	s__duerdenii	Peptoniphilus duerdenii				0.373901	0	0	4e-05	0	0	0	0	0	0	0	0	0	0	0	0	0	0	0	0	0	0	0	0	1e-05	0	0	0	0	0	0		0
296	d__Bacteria	p__Firmicutes	c__Clostridia	o__Clostridiales	f__Family_XI	g__Peptoniphilus	s__koenoeneniae	Peptoniphilus koenoeneniae					0	0	0	0	0	0	0	0	0	0	0	0	0	0	0	0	0	0	0	0	0	0	0	0	0	0	0	0	0	0		0
297	d__Bacteria	p__Firmicutes	c__Clostridia	o__Clostridiales	f__Family_XI	g__Peptoniphilus	s__lacrimalis	Peptoniphilus lacrimalis					1e-05	0	4e-05	0	0	0	0	0	0	0	0	0	0	0	0	0	0	0	0	0	0	0	0	0	0	0	0	0	0	0		0
298	d__Bacteria	p__Firmicutes	c__Clostridia	o__Clostridiales	f__Family_XI	g__Peptoniphilus	s__obesi	Peptoniphilus obesi				0.00245906	0	0	0	0	0	0	0	0	0	0	0	0	0	0	0	0	0	0	0	0	0	0	0	1e-05	0	0	0.00021	0.00014	0.00014	0.00036		0
299	d__Bacteria	p__Firmicutes	c__Clostridia	o__Clostridiales	f__Family_XI	g__Peptoniphilus	s__senegalensis	Peptoniphilus senegalensis			0.373901	0.373901	0	0	0	0	0	0	0	0	0	0	0	0	0	0	0	0	0	0.0008	0	0	0	0	0	0	0	5e-05	0	0	0	0		0
301	d__Bacteria	p__Firmicutes	c__Clostridia	o__Clostridiales	f__Peptostreptococcaceae	g__Peptostreptococcus	s__anaerobius	Peptostreptococcus anaerobius					0	0	2e-05	0	0	0	0	0	0	0	0	0	0	0	0	0	0	0	0	0	0	0	0	0	0	0	0	0	0	0		0
302	d__Bacteria	p__Firmicutes	c__Clostridia	o__Clostridiales	f__Peptostreptococcaceae	g__Peptostreptococcus	s__stomatis	Peptostreptococcus stomatis					0	0	6e-05	0	0	0	0	0	0	0	0	0	0	0	0	0	0	0	0	0	0	0	0	0	0	0	0	0	0	0		0
303	d__Bacteria	p__Firmicutes	c__Negativicutes	o__Selenomonadales	f__Acidaminococcaceae	g__Phascolarctobacterium	s__faecium	Phascolarctobacterium faecium	0.373901			0.968217	0	0	0	0.00051	0	0	0	1e-05	0	0	0	0	0	0	0	0	0	0	0	0	0	0	0	0.00963	0.0069	0.00565	0.00749	0.00725	0.00759	0.00726		0
304	d__Bacteria	p__Firmicutes	c__Negativicutes	o__Selenomonadales	f__Acidaminococcaceae	g__Phascolarctobacterium	s__succinatutens	Phascolarctobacterium succinatutens		0.0198643			0.00119	0.0033	8e-05	0.00051	0	0	0	0	0	0	0.00363	0.00655	0.00367	0.00147	0.00041	0.00029	0	0	0	0	0	0	0	0	0	0	0	0	0	0		0
305	d__Bacteria	p__Firmicutes	c__Negativicutes	o__Selenomonadales	f__Acidaminococcaceae	g__Phascolarctobacterium	s__unclassified	Phascolarctobacterium unclassified		0.106398			0	0	0	0	0	0	0	0	0	0	2e-05	0.00011	4e-05	0	0	0	0	0	0	0	0	0	0	0	0	0	0	0	0	0		0
307	d__Bacteria	p__Firmicutes	c__Bacilli	o__Bacillales	f__Planococcaceae	g__Planomicrobium	s__unclassified	Planomicrobium unclassified					0	0	0	0	0	0	0	0	0	0	0	0	0	0	0	0	0	0	0	0	0	0	0	0	0	0	0	0	0	0		0
308	d__Bacteria	p__Bacteroidetes	c__Bacteroidia	o__Bacteroidales	f__Porphyromonadaceae	g__Porphyromonas	s__bennonis	Porphyromonas bennonis					0	0	2e-05	0	0	0	0	0	0	0	0	0	0	0	0	0	0	0	0	0	0	0	0	0	0	0	0	0	0	0		0
309	d__Bacteria	p__Bacteroidetes	c__Bacteroidia	o__Bacteroidales	f__Porphyromonadaceae	g__Porphyromonas	s__somerae	Porphyromonas somerae					0	0	2e-05	0	0	0	0	0	0	0	0	0	0	0	0	0	0	0	0	0	0	0	0	0	0	0	0	0	0	0		0
310	d__Bacteria	p__Bacteroidetes	c__Bacteroidia	o__Bacteroidales	f__Porphyromonadaceae	g__Porphyromonas	s__uenonis	Porphyromonas uenonis					0	0	2e-05	0	0	0	0	0	0	0	0	0	0	0	0	0	0	0	0	0	0	0	0	0	0	0	0	0	0	0		0
311	d__Bacteria	p__Bacteroidetes	c__Bacteroidia	o__Bacteroidales	f__Porphyromonadaceae	g__Porphyromonas	s__unclassified_51% / uenonis_34% / asaccharolytica_4% / bennonis_4% / sartorii_4%	Porphyromonas unclassified					7e-05	0	0.0001	0	0	0	0	0	0	0	0	0	0	0	0	0	0	0	0	0	0	0	0	0	0	0	0	0	0	0		0
312	d__Bacteria	p__Bacteroidetes	c__Bacteroidia	o__Bacteroidales	f__Prevotellaceae	g__Prevotella	s__buccalis	Prevotella buccalis					7e-05	0	4e-05	0	0	0	0	0	0	0	0	0	0	0	0	0	0	0	0	0	0	0	0	0	0	0	0	0	0	0		0
313	d__Bacteria	p__Bacteroidetes	c__Bacteroidia	o__Bacteroidales	f__Prevotellaceae	g__Prevotella	s__disiens	Prevotella disiens					0	0	2e-05	0	0	0	0	0	0	0	0	0	0	0	0	0	0	0	0	0	0	0	0	0	0	0	0	0	0	0		0
314	d__Bacteria	p__Bacteroidetes	c__Bacteroidia	o__Bacteroidales	f__Prevotellaceae	g__Prevotella	s__timonensis	Prevotella timonensis					0	0	2e-05	0	0	0	0	0	0	0	0	0	0	0	0	0	0	0	0	0	0	0	0	0	0	0	0	0	0	0		0
315	d__Bacteria	p__Bacteroidetes	c__Bacteroidia	o__Bacteroidales	f__Prevotellaceae	g__Prevotella_2	s__stercorea	Prevotella_2 stercorea					0	0	0	0	0	0	0	0	0	0	0	0	0	0	0	0	0	0	0	0	0	0	0	0	0	0	0	0	0	0		0
316	d__Bacteria	p__Bacteroidetes	c__Bacteroidia	o__Bacteroidales	f__Prevotellaceae	g__Prevotella_2	s__unclassified	Prevotella_2 unclassified		0.373901			0	0	2e-05	0	0	0	0	0	0	0	0	0	0	0	0	1e-05	0	0	0	0	0	0	0	0	0	0	0	0	0	0		0
317	d__Bacteria	p__Bacteroidetes	c__Bacteroidia	o__Bacteroidales	f__Prevotellaceae	g__Prevotella_6	s__corporis	Prevotella_6 corporis					0	0	2e-05	0	0	0	0	0	0	0	0	0	0	0	0	0	0	0	0	0	0	0	0	0	0	0	0	0	0	0		0
318	d__Bacteria	p__Bacteroidetes	c__Bacteroidia	o__Bacteroidales	f__Prevotellaceae	g__Prevotella_6	s__unclassified	Prevotella_6 unclassified					0	0	0.00034	0	0	0	0	0	0	0	0	0	0	0	0	0	0	0	0	0	0	0	0	0	0	0	0	0	0	0		0
319	d__Bacteria	p__Bacteroidetes	c__Bacteroidia	o__Bacteroidales	f__Prevotellaceae	g__Prevotella_9	s__copri	Prevotella_9 copri	0.373901				0	0	0.01039	0.00422	0	2e-05	0	0	0	0	0	0	0	0	0	0	0	0	0	0	0	0	2e-05	0	0	0	0	0	0	0		0
320	d__Bacteria	p__Bacteroidetes	c__Bacteroidia	o__Bacteroidales	f__Prevotellaceae	g__Prevotella_9	s__trichiura	Prevotella_9 trichiura		0.373901	0.373901		0	0	0	0	0	0	0	0	0	0	0	0	0	0	1e-05	0	0	0	0	0	0	1e-05	0	0	0	0	0	0	0	0		0
321	d__Bacteria	p__Bacteroidetes	c__Bacteroidia	o__Bacteroidales	f__Prevotellaceae	g__Prevotella_9	s__unclassified_94% / trichiura_3% / copri_2%	Prevotella_9 unclassified	1	0.373901	0.373901		0.00168	0.00724	0.00347	0.00596	0	1e-05	0	1e-05	0	0	0	0	0	0	1e-05	0	0	0	0	0	0	1e-05	0	0	0	0	0	0	0	0		0
322	d__Bacteria	p__Bacteroidetes	c__Bacteroidia	o__Bacteroidales	f__Prevotellaceae	g__Prevotellaceae_NK3B31_group	s__unclassified	Prevotellaceae_NK3B31_group unclassified		0.373901	0.373901		0	2e-05	0.00042	0.00026	0	0	0	0	0	0	0	0	0	0	1e-05	0	0	1e-05	0	0	0	0	0	0	0	0	0	0	0	0		0
323	d__Bacteria	p__Bacteroidetes	c__Bacteroidia	o__Bacteroidales	f__Prevotellaceae	g__Prevotellaceae_UCG-003	s__unclassified	Prevotellaceae_UCG-003 unclassified			0.373901		0	0	0	0	0	0	0	0	0	0	0	0	0	0	0	0	1e-05	0	0	0	0	0	0	0	0	0	0	0	0	0		0
324	d__Bacteria	p__Actinobacteria	c__Actinobacteria	o__Propionibacteriales	f__Propionibacteriaceae	g__Propionibacterium	s__acnes	Propionibacterium acnes			0.373901		0	0	0	0	0	0	0	0	0	0	0	0	0	0	0	0	0	1e-05	0	0	0	0	0	0	0	0	0	0	0	0		0
325	d__Bacteria	p__Actinobacteria	c__Actinobacteria	o__Propionibacteriales	f__Propionibacteriaceae	g__Propionibacterium	s__unclassified	Propionibacterium unclassified					0	0	0	0	0	0	0	0	0	0	0	0	0	0	0	0	0	0	0	0	0	0	0	0	0	0	0	0	0	0		0
328	d__Bacteria	p__Proteobacteria	c__Gammaproteobacteria	o__Enterobacteriales	f__Enterobacteriaceae	g__Raoultella	s__cryocrescens	Raoultella cryocrescens		0.926249			0	0	0	0	0	0	0	0	0	0	8e-05	0	0	0	2e-05	7e-05	0	0	0	0	0	0	0	0	0	0	0	0	0	0		0
329	d__Bacteria	p__Proteobacteria	c__Gammaproteobacteria	o__Enterobacteriales	f__Enterobacteriaceae	g__Raoultella	s__ornithinolytica	Raoultella ornithinolytica				0.373901	0	0	0	0	0	0	0	0	0	0	0	0	0	0	0	0	0	0	0	0	0	0	0	0	0	0	0	1e-05	0	3e-05		0
330	d__Bacteria	p__Proteobacteria	c__Gammaproteobacteria	o__Enterobacteriales	f__Enterobacteriaceae	g__Raoultella	s__cryocrescens_80% / terrigena_20%	Raoultella unclassified		0.373901	0.373901		0	0	0	0	0	0	0	0	0	0	0	0	0	0	1e-05	0	5e-05	0	0	0	0	0	0	0	0	0	0	0	0	0		0
331	d__Bacteria	p__Proteobacteria	c__Alphaproteobacteria	o__Rhodospirillales	f__Rhodospirillales_Incertae_Sedis	g__Reyranella	s__massiliensis	Reyranella massiliensis		0.677869	0.373901	0.373901	0	0	0	0	0	0	0	0	0	0	2e-05	0	0	1e-05	0	0	0	1e-05	0	0	0	0	0	0	0	0	0	1e-05	0	0		0
332	d__Bacteria	p__Proteobacteria	c__Alphaproteobacteria	o__Rhizobiales	f__Rhizobiaceae	g__Rhizobium	s__etli_58% / rhizogenes_33% / leguminosarum_8%	Rhizobium unclassified		0.116117		0.373901	0	0	0	0	0	0	0	0	0	0	0	0	0	1e-05	0	1e-05	0	0	0	0	0	0	0	1e-05	0	0	0	0	0	0		0
333	d__Bacteria	p__Actinobacteria	c__Actinobacteria	o__Micrococcales	f__Microbacteriaceae	g__Rhodoglobus	s__aureus	Rhodoglobus aureus					1e-05	0	0	0	0	0	0	0	0	0	0	0	0	0	0	0	0	0	0	0	0	0	0	0	0	0	0	0	0	0		0
334	d__Bacteria	p__Bacteroidetes	c__Bacteroidia	o__Bacteroidales	f__Rikenellaceae	g__Rikenellaceae_RC9_gut_group	s__unclassified	Rikenellaceae_RC9_gut_group unclassified				0.373901	0	0	0	0	0	0	0	0	0	0	0	0	0	0	0	0	0	0	0	0	0	0	0	0	0	0	0	1e-05	0	0		0
335	d__Bacteria	p__Firmicutes	c__Clostridia	o__Clostridiales	f__Peptostreptococcaceae	g__Romboutsia	s__maritimum	Romboutsia maritimum		0.320188			0	0	0	0	0	0	0	0	0	0	0.00058	4e-05	1e-05	0	0	0	0	0	0	0	0	0	0	0	0	0	0	0	0	0		0
336	d__Bacteria	p__Firmicutes	c__Clostridia	o__Clostridiales	f__Peptostreptococcaceae	g__Romboutsia	s__ruminantium	Romboutsia ruminantium					3e-05	0	0	3e-05	0	0	0	0	0	0	0	0	0	0	0	0	0	0	0	0	0	0	0	0	0	0	0	0	0	0		0
337	d__Bacteria	p__Firmicutes	c__Clostridia	o__Clostridiales	f__Peptostreptococcaceae	g__Romboutsia	s__unclassified	Romboutsia unclassified					0.00273	0	0	0.0029	0	0	0	0	0	0	0	0	0	0	0	0	0	0	0	0	0	0	0	0	0	0	0	0	0	0		0
338	d__Bacteria	p__Firmicutes	c__Clostridia	o__Clostridiales	f__Lachnospiraceae	g__Roseburia	s__faecis	Roseburia faecis					0.00205	0.00187	0.00126	0.00245	0	0	0	0	0	0	0	0	0	0	0	0	0	0	0	0	0	0	0	0	0	0	0	0	0	0		0
339	d__Bacteria	p__Firmicutes	c__Clostridia	o__Clostridiales	f__Lachnospiraceae	g__Roseburia	s__hominis	Roseburia hominis					0	0.00177	2e-05	0	0	0	0	0	0	0	0	0	0	0	0	0	0	0	0	0	0	0	0	0	0	0	0	0	0	0		0
340	d__Bacteria	p__Firmicutes	c__Clostridia	o__Clostridiales	f__Lachnospiraceae	g__Roseburia	s__intestinalis	Roseburia intestinalis		0.373901	0.365698	0.373901	0.00124	0.00044	2e-05	0.00021	0	0	0	0	0	0	0	0	0	0	0	5e-05	0.00078	1e-05	0	0	0	0	0	0	1e-05	0	0	0	0	0		0
344	d__Bacteria	p__Actinobacteria	c__Actinobacteria	o__Micrococcales	f__Micrococcaceae	g__Rothia	s__aeria	Rothia aeria					0	0	0	0	0	0	0	0	0	0	0	0	0	0	0	0	0	0	0	0	0	0	0	0	0	0	0	0	0	0		0
345	d__Bacteria	p__Actinobacteria	c__Actinobacteria	o__Micrococcales	f__Micrococcaceae	g__Rothia	s__mucilaginosa	Rothia mucilaginosa					0	0	4e-05	0	0	0	0	0	0	0	0	0	0	0	0	0	0	0	0	0	0	0	0	0	0	0	0	0	0	0		0
346	d__Bacteria	p__Firmicutes	c__Clostridia	o__Clostridiales	f__Ruminococcaceae	g__Ruminiclostridium	s__desmolans	Ruminiclostridium desmolans			0.373901		0	0	0	0	0	0	0	0	0	0	0	0	0	0	0	0	0	0	0	3e-05	0	0	0	0	0	0	0	0	0	0		0
348	d__Bacteria	p__Firmicutes	c__Clostridia	o__Clostridiales	f__Ruminococcaceae	g__Ruminiclostridium_1	s__unclassified	Ruminiclostridium_1 unclassified					0	0	8e-05	0	0	0	0	0	0	0	0	0	0	0	0	0	0	0	0	0	0	0	0	0	0	0	0	0	0	0		0
350	d__Bacteria	p__Firmicutes	c__Clostridia	o__Clostridiales	f__Ruminococcaceae	g__Ruminiclostridium_6	s__unclassified	Ruminiclostridium_6 unclassified		0.373901			0	0	0.0013	0	0	0	0	0	0	0	0	0	2e-05	0	0	0	0	0	0	0	0	0	2e-05	0	0	0	0	0	0	0		0
352	d__Bacteria	p__Firmicutes	c__Clostridia	o__Clostridiales	f__Ruminococcaceae	g__Ruminococcaceae_NK4A214_group	s__unclassified	Ruminococcaceae_NK4A214_group unclassified		0.373901		0.373901	0.0014	0.00273	0.00152	0.00222	0	0	0	0	0	0	0	0	0	0	0	1e-05	0	0	0	0	0	0	0	0	0	0	0.00013	0	0	0		0
353	d__Bacteria	p__Firmicutes	c__Clostridia	o__Clostridiales	f__Ruminococcaceae	g__Ruminococcaceae_UCG-002	s__unclassified	Ruminococcaceae_UCG-002 unclassified			0.425257		0.00126	0	0	0	0	0	0	0	0	0	0	0	0	0	0	0	0.00023	0	0	0	0	0.00213	0.00154	0	0	0	0	0	0	0		0
354	d__Bacteria	p__Firmicutes	c__Clostridia	o__Clostridiales	f__Ruminococcaceae	g__Ruminococcaceae_UCG-003	s__unclassified	Ruminococcaceae_UCG-003 unclassified			0.373901		0	0	0	0	0	0	0	0	0	0	0	0	0	0	0	0	0	0	0	0	1e-05	0	0	0	0	0	0	0	0	0		0
356	d__Bacteria	p__Firmicutes	c__Clostridia	o__Clostridiales	f__Ruminococcaceae	g__Ruminococcaceae_UCG-005	s__unclassified	Ruminococcaceae_UCG-005 unclassified		0.373901	0.373901	0.00314952	0	0	0	0	0	0	0	0	0	0	0	0	0	0	1e-05	0	0	0	0	0	2e-05	0	0	0	0	0	8e-05	0.00011	0.00014	0.00013		0
357	d__Bacteria	p__Firmicutes	c__Clostridia	o__Clostridiales	f__Ruminococcaceae	g__Ruminococcaceae_UCG-007	s__unclassified	Ruminococcaceae_UCG-007 unclassified					1e-05	0	6e-05	0	0	0	0	0	0	0	0	0	0	0	0	0	0	0	0	0	0	0	0	0	0	0	0	0	0	0		0
358	d__Bacteria	p__Firmicutes	c__Clostridia	o__Clostridiales	f__Ruminococcaceae	g__Ruminococcaceae_UCG-009	s__unclassified	Ruminococcaceae_UCG-009 unclassified					5e-05	0	0	0	0	0	0	0	0	0	0	0	0	0	0	0	0	0	0	0	0	0	0	0	0	0	0	0	0	0		0
359	d__Bacteria	p__Firmicutes	c__Clostridia	o__Clostridiales	f__Ruminococcaceae	g__Ruminococcaceae_UCG-010	s__unclassified	Ruminococcaceae_UCG-010 unclassified	0.373901		0.373901		0.00095	0.00243	0.00223	0.00233	0	2e-05	0	0	0	0	0	0	0	0	0	0	0	0	0	1e-05	0	0	0	0	0	0	0	0	0	0		0
362	d__Bacteria	p__Firmicutes	c__Clostridia	o__Clostridiales	f__Ruminococcaceae	g__Ruminococcus_1	s__bicirculans	Ruminococcus_1 bicirculans				0.373901	0.00046	0.00044	0.0017	0.0026	0	0	0	0	0	0	0	0	0	0	0	0	0	0	0	0	0	0	0	0	0	0	0	1e-05	0	0		0
363	d__Bacteria	p__Firmicutes	c__Clostridia	o__Clostridiales	f__Ruminococcaceae	g__Ruminococcus_1	s__callidus	Ruminococcus_1 callidus					9e-05	0	0.00056	8e-05	0	0	0	0	0	0	0	0	0	0	0	0	0	0	0	0	0	0	0	0	0	0	0	0	0	0		0
364	d__Bacteria	p__Firmicutes	c__Clostridia	o__Clostridiales	f__Ruminococcaceae	g__Ruminococcus_1	s__unclassified	Ruminococcus_1 unclassified	0.38593	0.373901		0.373901	0.04569	0.02919	0.03398	0.02586	0.0022	0	0	0	0	6e-05	0	0	0	3e-05	0	0	0	0	0	0	0	0	0	0	0	0	0	0.05749	0	0		0
366	d__Bacteria	p__Firmicutes	c__Clostridia	o__Clostridiales	f__Ruminococcaceae	g__Ruminococcus_2	s__unclassified	Ruminococcus_2 unclassified	0.9929		0.00298016	0.116117	0.00813	0	2e-05	0	0	0.00061	0.0117	0.01247	0	0	0	0	0	0	0	0	0.00043	0.00033	0.00055	4e-05	2e-05	0	0	0	0	0	1e-05	1e-05	0	0		0
367	d__Bacteria	p__Firmicutes	c__Clostridia	o__Clostridiales	f__Lachnospiraceae	g__Ruminococcus_gauvreauii_group	s__gauvreauii	Ruminococcus_gauvreauii_group gauvreauii		0.373901			1e-05	0	0	0	0	0	0	0	0	0	0	0	0	0	0	2e-05	0	0	0	0	0	0	0	0	0	0	0	0	0	0		0
369	d__Bacteria	p__Proteobacteria	c__Gammaproteobacteria	o__Enterobacteriales	f__Enterobacteriaceae	g__Salmonella	s__bongori	Salmonella bongori		0.373901			0	0	0	0	0	0	0	0	0	0	0	0	1e-05	0	0	0	0	0	0	0	0	0	0	0	0	0	0	0	0	0		0
370	d__Bacteria	p__Actinobacteria	c__Actinobacteria	o__Bifidobacteriales	f__Bifidobacteriaceae	g__Scardovia	s__wiggsiae	Scardovia wiggsiae					0	0	0	0	0	0	0	0	0	0	0	0	0	0	0	0	0	0	0	0	0	0	0	0	0	0	0	0	0	0		0
372	d__Bacteria	p__Actinobacteria	c__Coriobacteriia	o__Coriobacteriales	f__Coriobacteriaceae	g__Senegalimassilia	s__unclassified	Senegalimassilia unclassified		0.373901		0.373901	0	0	0	3e-05	0	0	0	0	0	0	0	0	0	0	1e-05	0	0	0	0	0	0	0	0	0	0	0	1e-05	0	0	3e-05		0
373	d__Bacteria	p__Actinobacteria	c__Coriobacteriia	o__Coriobacteriales	f__Coriobacteriaceae	g__Slackia	s__isoflavoniconvertens	Slackia isoflavoniconvertens	0.373901	0.373901	0.373901	0.373901	0.00059	0.00078	0.00124	0.00065	0	1e-05	0	0	0	0	1e-05	4e-05	2e-05	7e-05	8e-05	0	0	0	0	1e-05	0	0	0	0	0	0	0	0	1e-05	0		0
374	d__Bacteria	p__Actinobacteria	c__Coriobacteriia	o__Coriobacteriales	f__Coriobacteriaceae	g__Slackia	s__piriformis	Slackia piriformis	0.740557				1e-05	0	0	0	0	2e-05	0.0001	7e-05	1e-05	0	0	0	0	0	0	0	0	0	0	0	0	0	0	0	0	0	0	0	0	0		0
375	d__Bacteria	p__Cyanobacteria	c__Chloroplast	o__unclassified	f__unclassified	g__Solanum	s__lycopersicum	Solanum lycopersicum					1e-05	0	2e-05	0	0	0	0	0	0	0	0	0	0	0	0	0	0	0	0	0	0	0	0	0	0	0	0	0	0	0		0
376	d__Bacteria	p__Firmicutes	c__Erysipelotrichia	o__Erysipelotrichales	f__Erysipelotrichaceae	g__Solobacterium	s__moorei	Solobacterium moorei					9e-05	0	2e-05	0	0	0	0	0	0	0	0	0	0	0	0	0	0	0	0	0	0	0	0	0	0	0	0	0	0	0		0
379	d__Bacteria	p__Proteobacteria	c__Alphaproteobacteria	o__Sphingomonadales	f__Sphingomonadaceae	g__Sphingomonas	s__parapaucimobilis	Sphingomonas parapaucimobilis				0.373901	0	0	0	0	0	0	0	0	0	0	0	0	0	0	0	0	0	0	0	0	0	0	0	0	0	0	1e-05	0	0	0		0
380	d__Bacteria	p__Proteobacteria	c__Alphaproteobacteria	o__Sphingomonadales	f__Sphingomonadaceae	g__Sphingomonas	s__paucimobilis	Sphingomonas paucimobilis			0.373901		0	0	0	0	0	0	0	0	0	0	0	0	0	0	0	0	0	0	0	0	1e-05	0	0	0	0	0	0	0	0	0		0
381	d__Bacteria	p__Firmicutes	c__Bacilli	o__Bacillales	f__Staphylococcaceae	g__Staphylococcus	s__cohnii	Staphylococcus cohnii			0.373901		0	0	0	0	0	0	0	0	0	0	0	0	0	0	0	0	0	0	0	1e-05	0	0	0	0	0	0	0	0	0	0		0
382	d__Bacteria	p__Firmicutes	c__Bacilli	o__Bacillales	f__Staphylococcaceae	g__Staphylococcus	s__epidermidis	Staphylococcus epidermidis	0.373901				0	0	0	0	0	1e-05	0	0	0	0	0	0	0	0	0	0	0	0	0	0	0	0	0	0	0	0	0	0	0	0		0
384	d__Bacteria	p__Firmicutes	c__Bacilli	o__Lactobacillales	f__Streptococcaceae	g__Streptococcus	s__agalactiae	Streptococcus agalactiae					0	0	2e-05	0	0	0	0	0	0	0	0	0	0	0	0	0	0	0	0	0	0	0	0	0	0	0	0	0	0	0		0
386	d__Bacteria	p__Firmicutes	c__Bacilli	o__Lactobacillales	f__Streptococcaceae	g__Streptococcus	s__equinus	Streptococcus equinus	0.373901	0.373901		0.373901	0.0004	0.00042	2e-05	0	0	0	0	0	0	2e-05	0	0	0	0	1e-05	0	0	0	0	0	0	0	0	0	1e-05	0	0	0	0	0		0
387	d__Bacteria	p__Firmicutes	c__Bacilli	o__Lactobacillales	f__Streptococcaceae	g__Streptococcus	s__gordonii	Streptococcus gordonii					1e-05	0	0	0	0	0	0	0	0	0	0	0	0	0	0	0	0	0	0	0	0	0	0	0	0	0	0	0	0	0		0
388	d__Bacteria	p__Firmicutes	c__Bacilli	o__Lactobacillales	f__Streptococcaceae	g__Streptococcus	s__infantis	Streptococcus infantis					0.00011	0.00062	0.00014	0.0004	0	0	0	0	0	0	0	0	0	0	0	0	0	0	0	0	0	0	0	0	0	0	0	0	0	0		0
389	d__Bacteria	p__Firmicutes	c__Bacilli	o__Lactobacillales	f__Streptococcaceae	g__Streptococcus	s__intermedius	Streptococcus intermedius					0	0	2e-05	0	0	0	0	0	0	0	0	0	0	0	0	0	0	0	0	0	0	0	0	0	0	0	0	0	0	0		0
390	d__Bacteria	p__Firmicutes	c__Bacilli	o__Lactobacillales	f__Streptococcaceae	g__Streptococcus	s__mitis	Streptococcus mitis				0.373901	0	0	0	0	0	0	0	0	0	0	0	0	0	0	0	0	0	0	0	0	0	0	0	0	0	0	2e-05	0	0	0		0
391	d__Bacteria	p__Firmicutes	c__Bacilli	o__Lactobacillales	f__Streptococcaceae	g__Streptococcus	s__mutans	Streptococcus mutans					0.00013	0	6e-05	0	0	0	0	0	0	0	0	0	0	0	0	0	0	0	0	0	0	0	0	0	0	0	0	0	0	0		0
392	d__Bacteria	p__Firmicutes	c__Bacilli	o__Lactobacillales	f__Streptococcaceae	g__Streptococcus	s__oligofermentans	Streptococcus oligofermentans					0.00015	0	0.00034	0	0	0	0	0	0	0	0	0	0	0	0	0	0	0	0	0	0	0	0	0	0	0	0	0	0	0		0
393	d__Bacteria	p__Firmicutes	c__Bacilli	o__Lactobacillales	f__Streptococcaceae	g__Streptococcus	s__parasanguinis	Streptococcus parasanguinis					0.00032	0.0007	6e-05	0.0007	0	0	0	0	0	0	0	0	0	0	0	0	0	0	0	0	0	0	0	0	0	0	0	0	0	0		0
394	d__Bacteria	p__Firmicutes	c__Bacilli	o__Lactobacillales	f__Streptococcaceae	g__Streptococcus	s__pyogenes	Streptococcus pyogenes					0	0	6e-05	0	0	0	0	0	0	0	0	0	0	0	0	0	0	0	0	0	0	0	0	0	0	0	0	0	0	0		0
395	d__Bacteria	p__Firmicutes	c__Bacilli	o__Lactobacillales	f__Streptococcaceae	g__Streptococcus	s__salivarius	Streptococcus salivarius					0.00483	0.00835	0	0.01306	0	0	0	0	0	0	0	0	0	0	0	0	0	0	0	0	0	0	0	0	0	0	0	0	0	0		0
396	d__Bacteria	p__Firmicutes	c__Bacilli	o__Lactobacillales	f__Streptococcaceae	g__Streptococcus	s__sanguinis	Streptococcus sanguinis					1e-05	0	0.00016	0	0	0	0	0	0	0	0	0	0	0	0	0	0	0	0	0	0	0	0	0	0	0	0	0	0	0		0
398	d__Bacteria	p__Firmicutes	c__Bacilli	o__Lactobacillales	f__Streptococcaceae	g__Streptococcus	s__vestibularis	Streptococcus vestibularis			0.373901	0.373901	0	0	0.00575	0	0	0	0	0	0	0	0	0	0	0	0	0	4e-05	0	0	0	0	0	0	0	0	0	1e-05	0	0	0		0
402	d__Bacteria	p__Firmicutes	c__Negativicutes	o__Selenomonadales	f__Acidaminococcaceae	g__Succiniclasticum	s__unclassified	Succiniclasticum unclassified	0.373901				0.00145	0.00408	0.00083	0.00075	0	0	0	0	0	1e-05	0	0	0	0	0	0	0	0	0	0	0	0	0	0	0	0	0	0	0	0		0
405	d__Bacteria	p__Proteobacteria	c__Gammaproteobacteria	o__Enterobacteriales	f__Enterobacteriaceae	g__Tatumella	s__aerogenes	Tatumella aerogenes			0.373901		0	0	0	0	0	0	0	0	0	0	0	0	0	0	0	0	0	0	0.00016	0	0	0	0	0	0	0	0	0	0	0		0
407	d__Bacteria	p__Proteobacteria	c__Alphaproteobacteria	o__Rhodospirillales	f__Rhodospirillaceae	g__Thalassospira	s__unclassified	Thalassospira unclassified	0.373901			0.158302	0	0	4e-05	0	0	0	1e-05	0	0	0	0	0	0	0	0	0	0	0	0	0	0	0	0	0	0	0	2e-05	1e-05	0	7e-05		0
408	d__Bacteria	p__Firmicutes	c__Erysipelotrichia	o__Erysipelotrichales	f__Erysipelotrichaceae	g__Turicibacter	s__sanguinis	Turicibacter sanguinis	0.373901				0.00026	8e-05	8e-05	0.00036	3e-05	0	0	0	0	0	0	0	0	0	0	0	0	0	0	0	0	0	0	0	0	0	0	0	0	0		0
409	d__Bacteria	p__Firmicutes	c__Erysipelotrichia	o__Erysipelotrichales	f__Erysipelotrichaceae	g__Turicibacter	s__unclassified	Turicibacter unclassified					0.00019	0.00072	0.00063	1e-05	0	0	0	0	0	0	0	0	0	0	0	0	0	0	0	0	0	0	0	0	0	0	0	0	0	0		0
410	d__Bacteria	p__Firmicutes	c__Clostridia	o__Clostridiales	f__Lachnospiraceae	g__Tyzzerella_4	s__nexilis	Tyzzerella_4 nexilis	0.476621	0.219241			0	0	0.00022	0.00013	0	0	1e-05	0	5e-05	0	8e-05	0.00024	3e-05	6e-05	0	0	0	0	0	0	0	0	0	0	0	0	0	0	0	0		0
411	d__Bacteria	p__Firmicutes	c__Clostridia	o__Clostridiales	f__Lachnospiraceae	g__Tyzzerella_4	s__unclassified	Tyzzerella_4 unclassified				0.373901	0	0	0	0	0	0	0	0	0	0	0	0	0	0	0	0	0	0	0	0	0	0	0	0.00027	0	0	0	0	0	0		0
412	d__Bacteria	p__Actinobacteria	c__Actinobacteria	o__Actinomycetales	f__Actinomycetaceae	g__Varibaculum	s__unclassified	Varibaculum unclassified					1e-05	0	2e-05	0	0	0	0	0	0	0	0	0	0	0	0	0	0	0	0	0	0	0	0	0	0	0	0	0	0	0		0
413	d__Bacteria	p__Firmicutes	c__Negativicutes	o__Selenomonadales	f__Veillonellaceae	g__Veillonella	s__dispar	Veillonella dispar					1e-05	0	0	0	0	0	0	0	0	0	0	0	0	0	0	0	0	0	0	0	0	0	0	0	0	0	0	0	0	0		0
414	d__Bacteria	p__Firmicutes	c__Negativicutes	o__Selenomonadales	f__Veillonellaceae	g__Veillonella	s__parvula	Veillonella parvula					0	0	6e-05	0	0	0	0	0	0	0	0	0	0	0	0	0	0	0	0	0	0	0	0	0	0	0	0	0	0	0		0
415	d__Bacteria	p__Lentisphaerae	c__Lentisphaeria	o__Victivallales	f__Victivallaceae	g__Victivallis	s__vadensis	Victivallis vadensis				0.373901	0	0	0	0	0	0	0	0	0	0	0	0	0	0	0	0	0	0	0	0	0	0	0	0	0	0	0	0	3e-05	0		0
419	d__Bacteria	p__Cyanobacteria	c__Melainabacteria	o__Gastranaerophilales	f__unclassified					0.373901		0.373901	0.00157		0.00016		0	0	0	0	0	0	0	0	0	0	0	1e-05	0	0	0	0	0	0	0	0	0	0	1e-05	0	0	0		0
421	d__Bacteria	p__Bacteroidetes	c__Bacteroidia	o__Bacteroidales	f__Rikenellaceae	g__Rikenellaceae_RC9_gut_group		g__Rikenellaceae_RC9_gut_group					0.00145		0.00111		0	0	0	0	0	0	0	0	0	0	0	0	0	0	0	0	0	0	0	0	0	0	0	0	0	0		0
422	d__Bacteria	p__Firmicutes	c__Clostridia	o__Clostridiales	f__Clostridiales_vadinBB60_group	g__unclassified		g__unclassified	0.677869		0.373901		0.0009		0.00018		0	1e-05	0	2e-05	0	0	0	0	0	0	0	0	0	0	0	0	1e-05	0	0	0	0	0	0	0	0	0		0
425	d__Bacteria	p__Tenericutes	c__Mollicutes	o__Mollicutes_RF9	f__unclassified						0.373901		0.00019		0.00077		0	0	0	0	0	0	0	0	0	0	0	0	0	0	0	0	1e-05	0	2e-05	0	0	0	0	0	0	0		0
426	d__Bacteria	p__Firmicutes	c__Clostridia	o__Clostridiales	f__Clostridiaceae_1_97% / Defluviitaleaceae_1%				0.761861			0.373901	0.00017		0.00844		0	0	5e-05	4e-05	3e-05	0	0	0	0	0	0	0	0	0	0	0	0	0	0	0	0	0	0	2e-05	0	0		0
428	d__Bacteria	p__Saccharibacteria	c__unclassified										9e-05		0.00012		0	0	0	0	0	0	0	0	0	0	0	0	0	0	0	0	0	0	0	0	0	0	0	0	0	0		0
430	d__Bacteria	p__Firmicutes	c__Clostridia	o__Clostridiales	f__Peptococcaceae	g__unclassified		g__unclassified					5e-05		0.00034		0	0	0	0	0	0	0	0	0	0	0	0	0	0	0	0	0	0	0	0	0	0	0	0	0	1e-05		0
432	d__Bacteria	p__Bacteroidetes	c__Bacteroidia	o__Bacteroidales	f__Prevotellaceae	g__unclassified_57% / Prevotella_2_34% / Prevotella_7_6% / Alloprevotella_1%		g__unclassified_57% / Prevotella_2_34% / Prevotella_7_6% / Alloprevotella_1%		0.373901			3e-05		0.00109		0	0	0	0	0	0	0	0	0	0	1e-05	0	0	0	0	0	0	0	0	0	0	0	0	0	0	0		0
433	d__Bacteria	p__Firmicutes	c__Clostridia	o__Clostridiales	f__Peptostreptococcaceae	g__Peptoclostridium_38% / Romboutsia_35% / Intestinibacter_25% / unclassified_1%		g__Peptoclostridium_38% / Romboutsia_35% / Intestinibacter_25% / unclassified_1%	0.373901	0.981056			1e-05		0.00263		0	0	8e-05	0	0	0	0	6e-05	0.00035	0.00016	0.00026	0	0	0	0	0	0	0	2e-05	0	0	0	0	0	0	0		0
434	d__Bacteria	p__Firmicutes	c__Negativicutes	o__Selenomonadales	f__Veillonellaceae	g__unclassified_80% / Megamonas_19%		g__unclassified_80% / Megamonas_19%					1e-05		0.00067		0	0	0	0	0	0	0	0	0	0	0	0	0	0	0	0	0	0	0	0	0	0	0	0	0	0		0
435	d__Bacteria	p__Bacteroidetes	c__Bacteroidetes_VC2.1_Bac22	o__unclassified								0.373901	0		0		0	0	0	0	0	0	0	0	0	0	0	0	0	0	0	0	0	0	0	0	0	0	0	0	3e-05	1e-05		0
439	d__Bacteria	p__Tenericutes	c__Mollicutes	o__NB1-n	f__unclassified						0.373901		0		2e-05		0	0	0	0	0	0	0	0	0	0	0	0	0	0	0	0	0	1e-05	0	0	0	0	0	0	0	0		0
440	d__Bacteria	p__Firmicutes	c__Clostridia	o__Clostridiales	f__Christensenellaceae	g__Christensenellaceae_R-7_group_89% / unclassified_10%		g__Christensenellaceae_R-7_group_89% / unclassified_10%		0.373901			0		8e-05		0	0	0	0	0	0	0	0	0	0	0	1e-05	0	0	0	0	0	0	0	0	0	0	0	0	0	0		0
441	d__Bacteria	p__Actinobacteria	c__Actinobacteria	o__Micrococcales_50% / Propionibacteriales_49%						0.373901			0		0		0	0	0	0	0	0	0	0	0	0	1e-05	0	0	0	0	0	0	0	0	0	0	0	0	0	0	0		0
442	d__Bacteria	p__Proteobacteria	c__Betaproteobacteria	o__Rhodocyclales					0.373901				0		0		0	0	0	0	0	1e-05	0	0	0	0	0	0	0	0	0	0	0	0	0	0	0	0	0	0	0	0		0
443	d__Bacteria	p__Proteobacteria	c__Alphaproteobacteria	o__Rhizobiales	f__Brucellaceae	g__Brucella_50% / Ochrobactrum_50%		g__Brucella_50% / Ochrobactrum_50%					0		0		0	0	0	0	0	0	0	0	0	0	0	0	0	0	0	0	0	0	0	0	0	0	0	0	0	0		0
444	d__Bacteria	p__Actinobacteria	c__Actinobacteria	o__Corynebacteriales	f__Corynebacteriaceae	g__unclassified		g__unclassified					0		0		0	0	0	0	0	0	0	0	0	0	0	0	0	0	0	0	0	0	0	0	0	0	0	0	0	0		0
445	d__Bacteria	p__Firmicutes	c__Bacilli	o__Lactobacillales	f__16d63.751	g__unclassified		g__unclassified					0		0		0	0	0	0	0	0	0	0	0	0	0	0	0	0	0	0	0	0	0	0	0	0	0	0	0	0		0
446	d__Bacteria	p__Firmicutes	c__Clostridia	o__Clostridiales	f__Lachnospiraceae	g__Lachnospiraceae_UCG-008_26% / [Eubacterium]_oxidoreducens_group_22%		g__Lachnospiraceae_UCG-008_26% / [Eubacterium]_oxidoreducens_group_22%					0	0.04414	0	0.05195	0	0	0	0	0	0	0	0	0	0	0	0	0	0	0	0	0	0	0	0	0	0	0	0	0	0		0
447	d__Bacteria	p__Firmicutes	c__Clostridia	o__Clostridiales	f__Ruminococcaceae	g__Ruminococcaceae_UCG-014_19% / Ruminococcaceae_UCG-002_19% / Ruminococcus_1_18%		g__Ruminococcaceae_UCG-014_19% / Ruminococcaceae_UCG-002_19% / Ruminococcus_1_18%					0	0.0133	0	0.03206	0	0	0	0	0	0	0	0	0	0	0	0	0	0	0	0	0	0	0	0	0	0	0	0	0	0		0
36	d__Bacteria	p__Firmicutes	c__Clostridia	o__Clostridiales	f__Ruminococcaceae	g__Anaerotruncus	s__unclassified	Anaerotruncus unclassified	0.116117		0.181081	0.263751	0.0003	0.00116	0.00036	0.00148	0	2e-05	2e-05	0	0	0	0	0	0	0	0	0	0	2e-05	3e-05	1e-05	8e-05	0.00011	8e-05	3e-05	0	0	3e-05	1e-05	8e-05	0		5e-06
100	d__Bacteria	p__Bacteroidetes	c__Flavobacteriia	o__Flavobacteriales	f__Flavobacteriaceae	g__Chryseobacterium	s__pallidum	Chryseobacterium pallidum		0.348641	0.345271	0.518519	0	0	0	0	0	0	0	0	0	0	1e-05	0	1e-05	3e-05	0	2e-05	0	1e-05	4e-05	1e-05	0	0	0	1e-05	0	1e-05	0	0	1e-05	1e-05		5e-06
105	d__Bacteria	p__Proteobacteria	c__Gammaproteobacteria	o__Enterobacteriales	f__Enterobacteriaceae	g__Citrobacter	s__freundii_39% / calcoaceticus_24% / coli_24% / youngae_3% / amalonaticus_2% / flexneri_2% / unclassified_1% / lignolyticus_1%	Citrobacter unclassified	0.373901	0.829799	0.795255	0.361041	0	0	0	0	0	4e-05	0	0	0	0	0	0	4e-05	0	1e-05	2e-05	0	0	6e-05	0	4e-05	0	2e-05	0.00053	0.00148	0.00056	0.00109	0	0	0		5e-06
418	d__Bacteria	p__Actinobacteria	c__Coriobacteriia	o__Coriobacteriales	f__Coriobacteriaceae	g__unclassified_62% / Enterorhabdus_37%		g__unclassified_62% / Enterorhabdus_37%	0.126944	0.116117	0.130607	0.373901	0.00337	0.00649	0.00382	0.004	0	0	0.00014	0.0006	0.00144	0.00021	1e-05	0	1e-05	0	0	0	2e-05	0.00023	0.00087	0.00068	0.00267	0.00139	0.00055	0	1e-05	0	0	0	0	0		1e-05
401	d__Bacteria	p__Firmicutes	c__Clostridia	o__Clostridiales	f__Ruminococcaceae	g__Subdoligranulum	s__unclassified	Subdoligranulum unclassified	0.0772349	0.373901	0.587914	0.250815	0.00493	0.00348	0.00225	0.00756	0	8e-05	4e-05	0.00011	0.00034	0.00018	0	0	1e-05	0	0	0	0	4e-05	3e-05	4e-05	5e-05	1e-05	4e-05	0	1e-05	1e-05	1e-05	1e-05	3e-05	7e-05		1e-05
66	d__Bacteria	p__Actinobacteria	c__Actinobacteria	o__Bifidobacteriales	f__Bifidobacteriaceae	g__Bifidobacterium	s__adolescentis	Bifidobacterium adolescentis	0.101176	0.393806	0.37993	0.205106	0.11794	0.08964	0.06246	0.06679	0.00062	0.0002	0.00021	8e-05	5e-05	1e-05	0.00013	0	1e-05	0	1e-05	1e-05	0.00038	1e-05	0	0	1e-05	1e-05	0	3e-05	0	1e-05	0	0	0	0		1e-05
115	d__Bacteria	p__Firmicutes	c__Clostridia	o__Clostridiales	f__Clostridiaceae_1	g__Clostridium_sensu_stricto_1	s__tertium	Clostridium_sensu_stricto_1 tertium	0.29001	0.278756	0.34551	0.364904	0	0	0	0	0.00088	8e-05	4e-05	0	0	0	0.00707	0.00112	4e-05	0	2e-05	0	0.00119	5e-05	1e-05	0	0	1e-05	0	0.0045	7e-05	0	0	0	1e-05	0		1e-05
29	d__Bacteria	p__Firmicutes	c__Clostridia	o__Clostridiales	f__Family_XI	g__Anaerococcus	s__vaginalis	Anaerococcus vaginalis	0.348641	0.708991	0.116117	0.330481	0	0	4e-05	0	1e-05	0	0	0	1e-05	3e-05	0	0	7e-05	3e-05	1e-05	0	2e-05	2e-05	0	0	0	0	2e-05	0.00016	4e-05	0	1e-05	2e-05	1e-05	0.00013		1e-05
74	d__Bacteria	p__Actinobacteria	c__Actinobacteria	o__Bifidobacteriales	f__Bifidobacteriaceae	g__Bifidobacterium	s__longum	Bifidobacterium longum	0.226325	0.180819	0.423489	0.369193	0.0304	0.02742	0.02877	0.0307	0.00016	2e-05	2e-05	0	0	0	0.00053	9e-05	0.00012	3e-05	1e-05	1e-05	0.00026	1e-05	0	0	4e-05	0	0	0.00044	0	1e-05	0	1e-05	0	0		1e-05
423	d__Bacteria	p__Firmicutes	c__Clostridia	o__Clostridiales	f__Clostridiaceae_1	g__Sarcina		g__Sarcina		0.579015	0.125844	0.657541	0.00074		0		0	0	0	0	0	0	0	0	2e-05	1e-05	0	3e-05	1e-05	0.00011	9e-05	2e-05	1e-05	0	8e-05	0	1e-05	8e-05	4e-05	1e-05	0	0		1e-05
368	d__Bacteria	p__Firmicutes	c__Clostridia	o__Clostridiales	f__Lachnospiraceae	g__Ruminococcus_gauvreauii_group	s__unclassified	Ruminococcus_gauvreauii_group unclassified	0.99237	0.909856		0.0905047	0.00209	0	0	0	0	0	0.0007	0.00069	0	0	0.00122	0.00039	0.00115	0.00133	0.00093	0.00036	0	0	0	0	0	0	0	0.00065	0.00025	0.00015	3e-05	0	0	0		1.5e-05
20	d__Bacteria	p__Bacteroidetes	c__Bacteroidia	o__Bacteroidales	f__Rikenellaceae	g__Alistipes	s__shahii	Alistipes shahii	0.373901	0.348641	0.205106	0.242225	0	0.00086	0.00109	0.00187	0	0	0	1e-05	0	0	0	0	2e-05	1e-05	3e-05	1e-05	0	0	0	3e-05	0	1e-05	8e-05	3e-05	0.00024	0.00071	0.00038	0.00077	0.00085	0.00073		1.5e-05
406	d__Bacteria	p__Firmicutes	c__Clostridia	o__Clostridiales	f__Peptostreptococcaceae	g__Terrisporobacter	s__glycolicus	Terrisporobacter glycolicus		0.0714043	0.673495		0	0	0	0	0	0	0	0	0	0	0.00123	0.00045	0.00036	1e-05	1e-05	0	0.00163	2e-05	0.00033	0.00183	0.00082	0.00025	0.00424	0	0	0	0	0	0	0		1.5e-05
192	d__Bacteria	p__Firmicutes	c__Clostridia	o__Clostridiales	f__Family_XIII	g__Family_XIII_AD3011_group	s__unclassified	Family_XIII_AD3011_group unclassified	0.373901	1	0.170425	0.407479	0.00403	0.00482	0.00219	0.0038	3e-05	0	0	0	0	0	0	0	1e-05	1e-05	0	0	5e-05	0.00086	0.00087	0.0011	0.00105	0.00277	0.01541	0	2e-05	3e-05	0.00067	0	0	0		1.5e-05
93	d__Bacteria	p__Firmicutes	c__Clostridia	o__Clostridiales	f__Christensenellaceae	g__Catabacter	s__hongkongensis	Catabacter hongkongensis	0.373901	0.133801	0.0206769	0.896408	0	0	2e-05	0	0	0	0	0	0	6e-05	0	0	2e-05	6e-05	1e-05	4e-05	0	1e-05	0	6e-05	0.00014	8e-05	0.00029	6e-05	2e-05	1e-05	2e-05	7e-05	1e-05	3e-05		2e-05
214	d__Bacteria	p__Firmicutes	c__Erysipelotrichia	o__Erysipelotrichales	f__Erysipelotrichaceae	g__Holdemania	s__unclassified_82% / massiliensis_17%	Holdemania unclassified		0.807427		0.627881	0	0	0	0	0	0	0	0	0	0	1e-05	4e-05	0.00011	0.00015	3e-05	2e-05	0	0	0	0	0	0	0	0.00012	7e-05	0.00017	0.00013	9e-05	9e-05	0		2.5e-05
69	d__Bacteria	p__Actinobacteria	c__Actinobacteria	o__Bifidobacteriales	f__Bifidobacteriaceae	g__Bifidobacterium	s__bifidum	Bifidobacterium bifidum	0.362418	0.248011	0.317801	0.373901	0.01967	0.014	0.01102	0.00776	0.10744	0.00128	0.00241	0.00128	0.00132	6e-05	0.00977	0.0005	0.00168	0.00012	1e-05	1e-05	0.00288	0.00022	9e-05	3e-05	2e-05	3e-05	2e-05	0.00075	0	0	0	0	0	0		3e-05
222	d__Bacteria	p__Firmicutes	c__Clostridia	o__Clostridiales	f__Lachnospiraceae	g__Lachnoclostridium	s__faecis	Lachnoclostridium faecis	1	0.203109	0.243185	0.371269	0.02086	0.01384	0.0238	0.02285	1e-05	0	0	0	1e-05	0	0.07762	0.02385	0.00178	0.00044	9e-05	1e-05	0.00032	4e-05	3e-05	0	0	0	2e-05	0.0024	0	3e-05	0	3e-05	0	1e-05		3e-05
437	d__Bacteria	p__Proteobacteria	c__Gammaproteobacteria	o__Enterobacteriales	f__Enterobacteriaceae	g__Klebsiella_36% / Enterobacter_32% / Kluyvera_13% / Salmonella_7% / Pantoea_3% / Raoultella_2% / Tatumella_2% / Escherichia_1%		g__Klebsiella_36% / Enterobacter_32% / Kluyvera_13% / Salmonella_7% / Pantoea_3% / Raoultella_2% / Tatumella_2% / Escherichia_1%	0.0994015	1	0.612375	0.373901	0		0		0	0	0	8e-05	1e-05	4e-05	8e-05	0.00011	0.00016	6e-05	3e-05	0.00026	0	0.00016	0	4e-05	0	3e-05	0.00012	7e-05	0	0	0	0	0	3e-05		3.5e-05
158	d__Bacteria	p__Proteobacteria	c__Gammaproteobacteria	o__Enterobacteriales	f__Enterobacteriaceae	g__Enterobacter	s__oxytoca	Enterobacter oxytoca		0.845252	0.373901	0.457342	0	0	0	0	0	0	0	0	0	0	0.00215	0.00029	0.00389	0.00243	0.00223	0.00096	0	0	0	3e-05	0	0	0	0.00506	2e-05	0	0.00015	5e-05	0.0007	0.00082		4e-05
1	d__Bacteria	p__Firmicutes	c__Clostridia	o__Clostridiales	f__Ruminococcaceae	g__Acetanaerobacterium	s__unclassified	Acetanaerobacterium unclassified	0.276857	0.124337	0.00278013	0.0423157	0	0	2e-05	0	0	0.00022	7e-05	4e-05	0	0	2e-05	0.00011	4e-05	0	1e-05	0	1e-05	5e-05	4e-05	0.0003	0.00023	0.0002	0.00027	4e-05	0	1e-05	0.0001	0.00033	0.00037	0.00023		4e-05
188	d__Bacteria	p__Firmicutes	c__Clostridia	o__Clostridiales	f__Ruminococcaceae	g__Faecalibacterium	s__unclassified_97% / trichiura_2%	Faecalibacterium unclassified	0.43425	0.373901	0.774313	0.315345	0.00074	0.00239	0.01347	0.00887	0	0.00016	0	2e-05	0	0	0	0	1e-05	0	0	0	1e-05	2e-05	0.00013	7e-05	0.0001	3e-05	0.00014	0.00012	0.0007	0.00092	0.00092	0.00106	0.00067	0.00052		5e-05
191	d__Bacteria	p__Firmicutes	c__Erysipelotrichia	o__Erysipelotrichales	f__Erysipelotrichaceae	g__Faecalitalea	s__unclassified	Faecalitalea unclassified		0.95795		0.306488	0	0	0	0	0	0	0	0	0	0	0.00016	0.00027	0.00205	0.0018	0.00053	0.00028	0	0	0	0	0	0	0	0.00012	4e-05	1e-05	0.00016	7e-05	9e-05	3e-05		5.5e-05
371	d__Bacteria	p__Actinobacteria	c__Coriobacteriia	o__Coriobacteriales	f__Coriobacteriaceae	g__Senegalimassilia	s__anaerobia	Senegalimassilia anaerobia	0.561438	0.806004	0.373901	0.705132	0.00117	0.00211	0.0047	0.00394	3e-05	0	0	0	0	1e-05	1e-05	0	0.00151	0.00113	0.00066	0.00018	0	0	0	1e-05	0	0	0	0.0065	0.00049	0.0001	0.00111	0.00284	0.00047	0.01624		5.5e-05
147	d__Bacteria	p__Actinobacteria	c__Coriobacteriia	o__Coriobacteriales	f__Coriobacteriaceae	g__Eggerthella	s__lenta	Eggerthella lenta	0.354734	0.347899	0.00373845	0.69733	0.00047	0.00062	0.00046	0.00091	3e-05	4e-05	0.00028	0.00033	0.00032	7e-05	4e-05	0	8e-05	7e-05	3e-05	0.00019	9e-05	6e-05	9e-05	0	2e-05	1e-05	2e-05	0.00013	5e-05	1e-05	7e-05	1e-05	6e-05	1e-05		5.5e-05
232	d__Bacteria	p__Firmicutes	c__Clostridia	o__Clostridiales	f__Lachnospiraceae	g__Lachnospiraceae_FCS020_group	s__unclassified	Lachnospiraceae_FCS020_group unclassified		0.373901	0.225891	0.726577	0.00109	0.00028	0.00069	0.00065	0	0	0	0	0	0	0	0	0	1e-05	0	0	0	0.00011	3e-05	9e-05	8e-05	0.00012	8e-05	0	0.00107	0.00088	0.00092	0.00057	0.00085	0		5.5e-05
159	d__Bacteria	p__Proteobacteria	c__Gammaproteobacteria	o__Enterobacteriales	f__Enterobacteriaceae	g__Enterobacter	s__asburiae_34% / hormaechei_16% / unclassified_13% / pneumoniae_9% / vulneris_8% / agglomerans_7% / cloacae_6% / sativa_1% / amnigena_1% / pyrinus_1%	Enterobacter unclassified	0.512993	0.200887	0.644096	0.511421	0	0	0	0	0	0	0.00027	0	7e-05	0	0.00031	0.00013	0.00076	0.00056	0.00108	0.00284	0.00074	0	0	7e-05	0.00028	0	0	1e-05	0	0.00022	1e-05	0	6e-05	0.00127		6.5e-05
149	d__Bacteria	p__Firmicutes	c__Clostridia	o__Clostridiales	f__Lachnospiraceae	g__Eisenbergiella	s__unclassified	Eisenbergiella unclassified	0.933615	0.0474207	0.941885	0.49712	1e-05	0	4e-05	0	0	4e-05	0.01642	0.00076	0.00834	0.00579	3e-05	0	3e-05	4e-05	7e-05	7e-05	0.00308	0.00038	0.00191	0.00023	0.00453	0.00023	0.00532	0	1e-05	6e-05	0.00011	1e-05	3e-05	3e-05		7e-05
186	d__Bacteria	p__Firmicutes	c__Clostridia	o__Clostridiales	f__Lachnospiraceae	g__Eubacterium_ventriosum_group	s__ventriosum	Eubacterium_ventriosum_group ventriosum	0.326757	0.383544	0.78982		0.00021	0.00014	0.00079	0.00025	0.00044	0.01876	0.00217	0.00107	0.00015	0.00057	0	0.0006	0.00011	0.00012	3e-05	1e-05	0	0.00121	0.00068	0.00112	0.00054	0.00057	0.00019	0	0	0	0	0	0	0		7e-05
269	d__Bacteria	p__Firmicutes	c__Clostridia	o__Clostridiales	f__Lachnospiraceae	g__Moryella	s__unclassified	Moryella unclassified	0.351475	0.211497	0.289362	0.373901	0	0	0.00034	0	0.00039	0	0.00073	0.00019	0.00136	0.00083	0.00055	9e-05	0.00136	0	0	0.00029	0.00057	0	0.00114	0.00198	0.00047	0.00126	0	6e-05	0	0	0	0	0	1e-05		7.5e-05
120	d__Bacteria	p__Actinobacteria	c__Coriobacteriia	o__Coriobacteriales	f__Coriobacteriaceae	g__Collinsella	s__unclassified	Collinsella unclassified	0.416964	0.218653	0.334417	0.279083	0.0008	0.00175	0.0014	0.00118	0.00084	0.00064	0.00107	0.00101	0.00066	4e-05	0.00024	3e-05	0.00059	0.00078	0.00048	0.00045	0.0001	5e-05	0.00018	7e-05	0.0002	0.00062	0.00258	3e-05	0	5e-05	2e-05	0	0	0		8.5e-05
16	d__Bacteria	p__Bacteroidetes	c__Bacteroidia	o__Bacteroidales	f__Rikenellaceae	g__Alistipes	s__finegoldii	Alistipes finegoldii	0.445614	0.106166	0.0269778	0.0578693	7e-05	0.00046	0.00073	0.00076	0	2e-05	0	0	1e-05	6e-05	0	0	1e-05	1e-05	7e-05	4e-05	8e-05	1e-05	0.0001	0.00041	0.00041	0.00083	0.00294	1e-05	0.00073	0.00165	0.00251	0.00563	0.00856	0.00688		9e-05
59	d__Bacteria	p__Bacteroidetes	c__Bacteroidia	o__Bacteroidales	f__Bacteroidaceae	g__Bacteroides	s__stercoris	Bacteroides stercoris	0.149321		0.208356	0.949355	0	0	0.00016	0	0.00011	6e-05	0	0	0	0	0	0	0	0	0	0	8e-05	0.00012	0.00013	0.00055	0.00024	0.00012	4e-05	4e-05	0.00082	0.00093	0.00074	0.00058	0.00041	0.00013		0.0001
108	d__Bacteria	p__Firmicutes	c__Erysipelotrichia	o__Erysipelotrichales	f__Erysipelotrichaceae	g__Clostridium	s__aff.	Clostridium aff.		0.571777	0.0039018	0.53908	0	0	0.0001	0.00011	0	0	0	0	0	0	8e-05	0.00013	0.00054	0.00029	0.00011	5e-05	0.00086	0.00093	0.00075	0.00039	0.00031	0.00012	4e-05	6e-05	4e-05	1e-05	0.0001	6e-05	1e-05	1e-05		0.000105
254	d__Bacteria	p__Firmicutes	c__Clostridia	o__Clostridiales	f__Lachnospiraceae	g__Lactonifactor	s__unclassified	Lactonifactor unclassified	0.0330899	0.8463	0.0547871	0.171851	0	0	2e-05	0	0	0.00018	0.00046	0.00117	0.00125	0.00248	0	0.00017	0.00202	0.00141	0.00026	4e-05	0	0	0	6e-05	0.00027	0.00033	0.00027	1e-05	0.00033	0.00056	4e-05	0	6e-05	9e-05		0.000115
172	d__Bacteria	p__Firmicutes	c__Erysipelotrichia	o__Erysipelotrichales	f__Erysipelotrichaceae	g__Erysipelatoclostridium	s__ramosum	Erysipelatoclostridium ramosum	0.0738524	0.196021	0.25151	0.373901	0	0	0	0	0.0108	0.00627	0.00261	0.00148	0.00066	0.00024	0.02977	0.01074	0.00672	0.00711	0.00348	0.00304	8e-05	0.00018	0.00021	0.00011	0.00013	3e-05	0.0001	0	1e-05	0	0	0	0	0		0.00012
224	d__Bacteria	p__Firmicutes	c__Clostridia	o__Clostridiales	f__Lachnospiraceae	g__Lachnoclostridium	s__gnavus	Lachnoclostridium gnavus	0.0913356	0.129854	0.292231	0.334039	0.00026	0.0005	0.00213	0.001	0.01813	0.01195	0.00348	0.00264	0.0018	0.00068	0.00352	0.00183	0.00032	0.0003	6e-05	1e-05	0.00414	0.00044	0.00018	6e-05	4e-05	1e-05	0	0.01119	0.00066	6e-05	1e-05	0	0	0		0.00012
383	d__Bacteria	p__Proteobacteria	c__Gammaproteobacteria	o__Xanthomonadales	f__Xanthomonadaceae	g__Stenotrophomonas	s__maltophilia	Stenotrophomonas maltophilia	0.508985	0.165815	0.122558	0.441823	0	0	0	0	4e-05	5e-05	0.00013	4e-05	1e-05	9e-05	8e-05	0.00014	9e-05	0.00018	0.00014	0.00012	6e-05	0.00012	0.00013	0.00014	0.00018	0.00014	0.0001	0.00015	5e-05	8e-05	0.00013	0.0001	0.00013	3e-05		0.000125
399	d__Bacteria	p__Firmicutes	c__Clostridia	o__Clostridiales	f__Ruminococcaceae	g__Subdoligranulum	s__formicilis	Subdoligranulum formicilis	0.00796342	0.0666117	0.0386657	1	0.00712	0.01754	0.01013	0.00897	0.00014	0.013	0.00583	0.03515	0.02826	0.0447	0.00011	4e-05	0.00014	4e-05	0	1e-05	0.00038	0.00173	0.0026	0.0032	0.00621	0.00637	0.00447	0.00012	0.00019	0.00013	0.00021	0.00019	4e-05	5e-05		0.00019
21	d__Bacteria	p__Bacteroidetes	c__Bacteroidia	o__Bacteroidales	f__Rikenellaceae	g__Alistipes	s__unclassified	Alistipes unclassified	0.373901	0.940725	0.00950438	0.769134	0.0004	0.00116	0.00282	0.00287	0	0	1e-05	0	0	0	1e-05	0	0.00054	0.00039	7e-05	4e-05	0	1e-05	9e-05	0.00023	0.0002	0.00016	0.00067	0.00019	0.00844	0.01273	0.00658	0.00572	0.00558	0.00377		0.000195
92	d__Bacteria	p__Firmicutes	c__Clostridia	o__Clostridiales	f__Ruminococcaceae	g__Candidatus_Soleaferrea	s__unclassified	Candidatus_Soleaferrea unclassified	0.488251	0.26812	0.486033	0.163226	1e-05	0	0	0	0	5e-05	0.00014	2e-05	1e-05	6e-05	0	0.00013	0.00054	0.00064	0.00024	0.00058	0.00027	0.00019	0.00024	0.00026	0.00036	0.0002	0.00012	0.00026	0.00014	0.00015	0.0002	0.0003	0.00034	0.00011		0.00024
179	d__Bacteria	p__Firmicutes	c__Clostridia	o__Clostridiales	f__Eubacteriaceae	g__Eubacterium	s__unclassified	Eubacterium unclassified		0.465892		0.940613	0	0	0.0003	8e-05	0	0	0	0	0	0	0	1e-05	0.00215	0.00251	0.00122	0.00062	0	0	0	0	0	0	0	0.00107	0.00316	0.00397	0.00277	0.00374	0.00143	0.00265		0.000315
55	d__Bacteria	p__Bacteroidetes	c__Bacteroidia	o__Bacteroidales	f__Bacteroidaceae	g__Bacteroides	s__nordii	Bacteroides nordii	0.0609507	0.373901	0.121164	0.0398398	0	0	0	0	0	6e-05	4e-05	0.00024	9e-05	0.00033	1e-05	0	0	0	0	0	0.00023	0.00047	0.00085	0.00145	0.00153	0.00442	0.00424	6e-05	0.00035	0.00039	0.00052	0.00063	0.00067	0.00065		0.00037
146	d__Bacteria	p__Firmicutes	c__Clostridia	o__Clostridiales	f__Lachnospiraceae	g__Dorea	s__unclassified	Dorea unclassified	0.619245	0.714398	0.0485205	0.137139	0.00186	0.00212	0.0025	0.00177	8e-05	0.00097	0.00237	0.00227	0.00247	0.00025	0.0011	0.00102	0.00418	0.00496	0.00189	0.00127	0.00078	0.00037	0.00024	1e-05	0	1e-05	2e-05	0.00099	0.00032	0.00056	0.00037	0.00023	9e-05	0.00012		0.00037
121	d__Bacteria	p__Firmicutes	c__Erysipelotrichia	o__Erysipelotrichales	f__Erysipelotrichaceae	g__Coprobacillus	s__cateniformis	Coprobacillus cateniformis	0.621726	0.0669892	0.641187	0.375677	5e-05	0	0.00026	0.00051	0.00156	0.01237	0.00034	0.00403	0.00222	0.0018	0.01268	0.02003	0.0123	0.01104	0.00409	0.00178	9e-05	0.00054	0.00081	0.00034	0.00043	0.00035	0	1e-05	0.00022	8e-05	7e-05	2e-05	3e-05	9e-05		0.00039
117	d__Bacteria	p__Firmicutes	c__Clostridia	o__Clostridiales	f__Clostridiaceae_1	g__Clostridium_sensu_stricto_13	s__subterminale	Clostridium_sensu_stricto_13 subterminale		0.0855427	0.147061	0.031159	0	0	0	0	0	0	0	0	0	0	0.01168	0.00599	0.00214	0.00062	0.00019	8e-05	0.00881	0.00357	0.00067	0.00014	8e-05	0	4e-05	0.01998	0.01358	0.00605	0.00014	0.0001	3e-05	3e-05		0.000405
83	d__Bacteria	p__Firmicutes	c__Clostridia	o__Clostridiales	f__Lachnospiraceae	g__Blautia	s__unclassified_93% / wexlerae_4% / luti_1%	Blautia unclassified	0.300222	0.413747	0.114269	0.699023	0.01973	0.02054	0.01258	0.03394	0.0004	9e-05	6e-05	7e-05	6e-05	3e-05	0.00011	0.00032	0.00046	0.00104	0.00051	0.00012	0.00116	0.00129	0.00192	0.00124	0.00067	0.00051	0.00011	0.00088	0.00026	0.00024	0.00161	0.0002	0.00021	0.00037		0.000485
404	d__Bacteria	p__Proteobacteria	c__Betaproteobacteria	o__Burkholderiales	f__Alcaligenaceae	g__Sutterella	s__wadsworthensis	Sutterella wadsworthensis	0.0934629	0.233356	0.132831		0	4e-05	0	1e-05	0.00016	0.00016	4e-05	0	1e-05	6e-05	0.00045	0.00071	0.00085	0.00128	0.00236	0.01018	0.00023	0.00055	0.0014	0.00331	0.00154	0.00136	0.00072	0	0	0	0	0	0	0		0.00063
216	d__Bacteria	p__Firmicutes	c__Clostridia	o__Clostridiales	f__Lachnospiraceae	g__Hungatella	s__unclassified	Hungatella unclassified		0.627981	0.373901	0.430647	0	0	0	6e-05	0	0	0	0	0	0	0.00125	0.02591	0.0599	0	0.04564	0.00655	0	0	0	0	1e-05	0	0	0.00384	0.00212	0.00259	0.00331	0.00233	0	0		0.00063
144	d__Bacteria	p__Firmicutes	c__Clostridia	o__Clostridiales	f__Lachnospiraceae	g__Dorea	s__formicigenerans	Dorea formicigenerans	0.466884	0.0188133	0.00512813	0.182841	0.00714	0.00525	0.00411	0.00467	0.00096	0.01308	0.01034	0.00771	0.00577	0.00074	0.01089	0.01656	0.00849	0.00406	0.00135	0.00073	0.00381	0.00272	0.00232	0.0005	0.00053	0.00028	4e-05	0.00019	0.00137	0.00056	0.00025	0.00013	3e-05	3e-05		0.000735
219	d__Bacteria	p__Firmicutes	c__Clostridia	o__Clostridiales	f__Ruminococcaceae	g__Intestinimonas	s__butyriciproducens	Intestinimonas butyriciproducens	0.373901	0.507297	0.0445031	0.0130325	0	0	2e-05	0	0	0	0	1e-05	0	0	0	0	0.00192	0.00197	0.00072	0.00087	2e-05	0.00027	0.00044	0.00188	0.00751	0.0059	0.00455	7e-05	0.00012	0.00064	0.00122	0.00188	0.00226	0.00167		0.000795
342	d__Bacteria	p__Firmicutes	c__Clostridia	o__Clostridiales	f__Lachnospiraceae	g__Roseburia	s__ramulus	Roseburia ramulus	0.528169		0.251501	0.140083	0.00207	0.001	0.00197	0.00086	8e-05	0.01258	0.00224	0.00436	0.00157	0.00066	0	0	0	0	0	0	0.01301	0.00304	0.00122	0.00198	0.00026	0.00011	8e-05	0.00972	0.00413	0.00305	0.00206	0.00226	0.00098	0.00084		0.00082
52	d__Bacteria	p__Bacteroidetes	c__Bacteroidia	o__Bacteroidales	f__Bacteroidaceae	g__Bacteroides	s__fragilis	Bacteroides fragilis	0.342933	0.0331723	0.259348	0.00143913	0.0004	0.00106	4e-05	0.00048	0.11929	0.00552	0.00101	0.00091	0.00011	1e-05	0.00141	0.00123	0.0005	0.0003	1e-05	1e-05	0.01789	0.00353	0.00127	0.00112	0.00057	0.00048	0.00127	0.00295	0.00458	0.00378	0.00015	6e-05	1e-05	1e-05		0.000845
78	d__Bacteria	p__Firmicutes	c__Clostridia	o__Clostridiales	f__Lachnospiraceae	g__Blautia	s__faecis	Blautia faecis	0.473427	0.133227	0.0793696	0.0399867	0.00959	0.00509	0.00555	0.00462	0	4e-05	2e-05	7e-05	3e-05	1e-05	4e-05	0.00019	0.00023	3e-05	6e-05	4e-05	0.00855	0.00384	0.00359	0.00182	0.0016	0.00115	0.00048	0.0054	0.00393	0.00286	0.00238	0.00105	0.0009	0.00077		0.0011
347	d__Bacteria	p__Firmicutes	c__Clostridia	o__Clostridiales	f__Ruminococcaceae	g__Ruminiclostridium	s__unclassified	Ruminiclostridium unclassified	0.000384058	0.146156	0.0507816	0.00602767	0	0	0	0	0	0	0	0.00128	0.00094	0.00121	0	0	0.00256	0.01998	0.01572	0	0.00035	0	0	0.00678	0.003	0.00224	0.00118	0	0	0	0.00543	0.00327	0.00314	0.00165		0.001195
127	d__Bacteria	p__Firmicutes	c__Clostridia	o__Clostridiales	f__Lachnospiraceae	g__Coprococcus_3	s__comes	Coprococcus_3 comes	0.695878	0.874122	0.10432	0.502764	0.01257	0.01199	0.01121	0.00928	0.00595	0.00146	0.00134	0.00203	0.00343	0.00121	0.00151	0.0045	0.01574	0.01444	0.00751	0.0026	0.00134	0.00098	0.002	0.00513	0.00497	0.00163	0.00053	1e-05	4e-05	0.00063	0.0001	0.00091	0.00036	0.00026		0.001425
351	d__Bacteria	p__Firmicutes	c__Clostridia	o__Clostridiales	f__Ruminococcaceae	g__Ruminiclostridium_9	s__unclassified	Ruminiclostridium_9 unclassified	0.195726	0.530812	0.0219307	0.13337	0.0003	0.0006	0.00046	0.00101	0	0.00055	0	0	0.0018	0.0034	0	0	0.00351	0.00407	0.0029	0	0.00245	0.00418	0.00306	0.00128	0.00158	0.00096	0.00184	0.00085	0.00475	0.00367	0	0	0.00185	0		0.001845
343	d__Bacteria	p__Firmicutes	c__Clostridia	o__Clostridiales	f__Lachnospiraceae	g__Roseburia	s__unclassified	Roseburia unclassified	0.156649	0.373901	0.737192	0.518394	0.00209	0.00239	0.00147	0.00209	4e-05	0.00039	0.00016	4e-05	1e-05	0	0	0	1e-05	0	0	0	0.00247	0.00222	0.00275	0.00499	0.0004	0.00352	0.00415	0.12059	0.0102	0.06302	0.10552	0.05765	0.10643	0.03206		0.00261
101	d__Bacteria	p__Proteobacteria	c__Gammaproteobacteria	o__Enterobacteriales	f__Enterobacteriaceae	g__Citrobacter	s__freundii	Citrobacter freundii	0.440253	0.976617	0.182668	0.127938	0	0	0	0	0.00102	0	0.00086	0.00025	0.00389	0.00077	0.00309	0.00595	0.01499	0.00555	0.01556	0.00242	0.00133	0.00434	0.00094	0.0031	0.01708	0.00715	0.01109	0	0	0	0	0.00203	0.00143	0.0035		0.002755
42	d__Bacteria	p__Bacteroidetes	c__Bacteroidia	o__Bacteroidales	f__Bacteroidaceae	g__Bacteroides	s__caccae	Bacteroides caccae	0.348877	0.111226	0.202205	0.438609	0.00023	0.00175	0.00852	0.00457	0.00026	0.0268	0.01005	0.0155	0.01854	0.03326	0.22438	0.22215	0.00315	0.0007	0.00018	0.00024	0.00052	0.00032	0.00013	0.00055	0.00105	0.00336	0.00188	0.03372	0.08512	0.13896	0.1324	0.11221	0.09607	0.06544		0.003255
365	d__Bacteria	p__Firmicutes	c__Clostridia	o__Clostridiales	f__Ruminococcaceae	g__Ruminococcus_2	s__bromii	Ruminococcus_2 bromii	0.304387	0.431277	0.173023	0.533987	0.02896	0.01857	0.01096	0.01944	1e-05	0.00128	0.00015	2e-05	0	0	0	0	0.00377	0.00191	0.0019	0.00356	0.01028	0.0051	0.00536	0.00431	0.00432	0.00367	0.00262	6e-05	0.00892	0.00546	0.00428	0.00257	0.00217	0.00175		0.003615
198	d__Bacteria	p__Firmicutes	c__Clostridia	o__Clostridiales	f__Ruminococcaceae	g__Flavonifractor	s__plautii	Flavonifractor plautii	0.812805	0.870965	0.803641	0.833832	0	0	0	0	0	0.00744	0.00299	0.00287	0.00035	0.00525	0	0	0.00686	0.00417	0.00169	0.00225	0.0015	0.00448	0.00691	0.00652	0.00373	0.00407	0.00194	0.0058	0.00341	0.02145	0.01403	0.01092	0.00961	0.00304		0.004325
187	d__Bacteria	p__Firmicutes	c__Clostridia	o__Clostridiales	f__Ruminococcaceae	g__Faecalibacterium	s__prausnitzii	Faecalibacterium prausnitzii	0.331374	0.175577	0.564485	0.17239	0.09031	0.08511	0.08233	0.08426	6e-05	0.01168	0.00215	0.0017	0.00017	4e-05	1e-05	0	3e-05	0.00024	0.0001	2e-05	0.00093	0.00518	0.01087	0.02487	0.00367	0.003	0.00918	0.00756	0.04643	0.06428	0.07565	0.06239	0.06589	0.04596		0.004425
61	d__Bacteria	p__Bacteroidetes	c__Bacteroidia	o__Bacteroidales	f__Bacteroidaceae	g__Bacteroides	s__uniformis	Bacteroides uniformis	0.110052	0.146189	0.77329	0.187375	0.00036	0.00088	0.00514	0.00663	0.01896	0.05005	0.0576	0.02954	0.00394	0.00299	0.00154	0.00499	0.00064	0	1e-05	0	0.01222	0.0021	0.00174	0.00564	0.00409	0.00308	0.0075	0.00566	0.01317	0.01263	0.00711	0.00549	0.00706	0.00481		0.00454
		p__Verrucomicrobia							0.250627	0.759578	0.235109	0.02686	0.00508	0.01383	0.03535	0.04712	0.00209	0.05229	0.24161	0.2028	0.1992	0.18819	0.00011	6e-05	0.00014	0.00015	0.00015	5e-05	0.1323	0.31605	0.27566	0.3068	0.3256	0.32672	0.31593	0.00716	0.00525	0.00518	0.00394	0.00341	0.00285	0.00125
		p__Proteobacteria							0.44722	0.00161618	0.341779	0.149797	0.00058	0.00168	0.00221	0.00284	0.19585	0.17817	0.05728	0.13046	0.10636	0.07803	0.22255	0.20175	0.19928	0.11656	0.12674	0.09209	0.12335	0.06536	0.03813	0.04795	0.06133	0.03172	0.04903	0.10946	0.10545	0.08615	0.07738	0.09613	0.07544	0.13933
		p__Firmicutes							0.201537	0.213497	0.281832	0.172702	0.72189	0.71452	0.69547	0.68471	0.26094	0.33229	0.37045	0.36283	0.40693	0.35749	0.39219	0.39978	0.63886	0.66532	0.60677	0.54797	0.40131	0.43215	0.57188	0.52376	0.55361	0.52679	0.49898	0.69211	0.60683	0.54753	0.56735	0.54103	0.51743	0.47796
		p__Bacteroidetes							0.729581	0.791276	0.186336	0.155994	0.01058	0.02387	0.06648	0.05621	0.29924	0.38019	0.238	0.2443	0.23607	0.37044	0.35016	0.39048	0.14208	0.19785	0.2578	0.35152	0.32534	0.17919	0.10426	0.11821	0.05353	0.11161	0.13086	0.17713	0.28044	0.35982	0.34923	0.35584	0.40293	0.36434
		p__Actinobacteria							0.195826	0.38817	0.0797871	0.453683	0.2556	0.21431	0.18197	0.17747	0.24143	0.0566	0.09217	0.05915	0.0509	0.00548	0.03451	0.00747	0.01901	0.01966	0.00806	0.00788	0.01712	0.00673	0.00962	0.00276	0.00544	0.00266	0.00394	0.01331	0.00155	0.00081	0.00162	0.00304	0.00081	0.01649
		p__Fusobacteria											0.00058	0	0	0	0	0	0	0	0	0	0	0	0	0	0	0	0	0	0	0	0	0	0	0	0	0	0	0	0	0
		p__Cyanobacteria								0.373901		0.373901	0.00158	0	0.00018	0	0	0	0	0	0	0	0	0	0	0	0	1e-05	0	0	0	0	0	0	0	0	0	0	1e-05	0	0	0
		p__Elusimicrobia											0	0	2e-05	0	0	0	0	0	0	0	0	0	0	0	0	0	0	0	0	0	0	0	0	0	0	0	0	0	0	0
		p__Fibrobacteres										0.373901	0	0	0	0	0	0	0	0	0	0	0	0	0	0	0	0	0	0	0	0	0	0	0	0	0	0	0	1e-05	0	0
		p__Euryarchaeota											0.00219	0.00513	0.01621	0.0065	0	0	0	0	0	0	0	0	0	0	0	0	0	0	0	0	0	0	0.00078	0	0	0	0	0	0	0
		p__Lentisphaerae										0.373901	0	0	0	0	0	0	0	0	0	0	0	0	0	0	0	0	0	0	0	0	0	0	0	0	0	0	0	0	3e-05	0
		p__Tenericutes									0.116117		0.00019	0	0.00079	0	0	0	0	0	0	0	0	0	0	0	0	0	0	0	0	0	1e-05	1e-05	2e-05	0	0	0	0	0	0	0
		p__Saccharibacteria											9e-05	0	0.00012	0	0	0	0	0	0	0	0	0	0	0	0	0	0	0	0	0	0	0	0	0	0	0	0	0	0	0
					f__Verrucomicrobiaceae				0.250627	0.759578	0.235109	0.02686	0.00508	0.01383	0.03535	0.04712	0.00209	0.05229	0.24161	0.2028	0.1992	0.18819	0.00011	6e-05	0.00014	0.00015	0.00015	5e-05	0.1323	0.31605	0.27566	0.3068	0.3256	0.32672	0.31593	0.00716	0.00525	0.00518	0.00394	0.00341	0.00285	0.00125
					f__Enterobacteriaceae				0.44809	0.00256091	0.32563	0.308315	0.00051	0.00142	0.00197	0.0023	0.19548	0.17796	0.05708	0.13031	0.10622	0.07786	0.22192	0.20085	0.19826	0.11501	0.12413	0.08175	0.12302	0.06468	0.03659	0.0445	0.05956	0.0301	0.04773	0.10908	0.07408	0.06327	0.05144	0.07798	0.06159	0.12455
					f__Lachnospiraceae				0.422098	0.112962	0.202782	0.732343	0.25128	0.24005	0.24552	0.27442	0.04303	0.18775	0.19256	0.18702	0.21353	0.16054	0.20402	0.1643	0.46495	0.48453	0.48806	0.44071	0.13697	0.11306	0.10627	0.1206	0.14409	0.15239	0.14274	0.36474	0.21723	0.25212	0.32734	0.26504	0.29454	0.24452
					f__Bacteroidaceae				0.729088	0.792415	0.183397	0.146215	0.00293	0.00852	0.03209	0.02758	0.29905	0.38003	0.23796	0.24412	0.23581	0.37035	0.34988	0.39032	0.14136	0.19734	0.25756	0.35137	0.32507	0.17912	0.10401	0.11709	0.05275	0.11042	0.12674	0.17376	0.27055	0.34414	0.33911	0.34211	0.3859	0.35039
					f__Ruminococcaceae				0.0286863	0.0353747	0.0633363	0.159539	0.24348	0.24766	0.22088	0.22826	0.00269	0.04498	0.02978	0.06248	0.07173	0.07085	0.00224	0.00569	0.02309	0.04228	0.02837	0.03225	0.09359	0.05003	0.24591	0.2634	0.28974	0.29732	0.30451	0.18352	0.29751	0.23324	0.17547	0.1986	0.15966	0.17145
					f__Veillonellaceae				0.230299	0.0939886	0.663025	0.203092	0.00878	0.01651	0.01001	0.00783	0	1e-05	5e-05	0.00045	0.02588	0.09895	2e-05	1e-05	0.00921	0.01423	0.01409	0.00675	0.00109	0.06163	0.04683	0.04415	0.05988	0.03339	0.01736	0.003	0.00104	8e-05	5e-05	0.00011	4e-05	0.00019
					f__Erysipelotrichaceae				0.0665229	0.0739785	0.0642065	0.27543	0.18199	0.16239	0.17607	0.13029	0.04753	0.0642	0.02412	0.02066	0.0142	0.01121	0.15093	0.20275	0.064	0.05667	0.03429	0.02805	0.02538	0.01748	0.01083	0.00871	0.00634	0.00598	0.00309	0.0563	0.03566	0.03139	0.02989	0.0332	0.0309	0.03033
					f__Family_XI				0.860189	0.431137	0.119917	0.373932	0.00053	0.00086	0.00082	0.00035	0.00076	0.02418	0.08255	0.05978	0.05064	0.01297	0.00403	0.0119	0.0686	0.06273	0.03979	0.03913	0.0529	0.12828	0.121	0.06827	0.04733	0.03069	0.00766	0.04055	0.01707	0.00711	0.01007	0.01449	0.01011	0.01173
					f__Coriobacteriaceae				0.118748	0.538049	0.0484198	0.467127	0.03638	0.04979	0.04427	0.04385	0.13242	0.0551	0.08949	0.05779	0.04953	0.00541	0.02404	0.00686	0.0172	0.0195	0.00802	0.00785	0.01353	0.00647	0.00953	0.00273	0.00537	0.00262	0.00392	0.01205	0.00154	0.00077	0.00162	0.00303	0.00081	0.01649
					f__Christensenellaceae				0.514362	0.022646	0.0120276	0.165036	0.01007	0.01263	0.01255	0.01378	0	0.00026	0	0	1e-05	6e-05	0	0	2e-05	6e-05	3e-05	6e-05	0.07578	0.05679	0.03889	0.01543	0.00412	0.00364	0.00318	0.00661	0.01411	0.00764	0.01337	0.01711	0.01208	0.00543
					f__Alcaligenaceae				0.0939042	0.233356	0.132831	0.933537	0	4e-05	2e-05	2e-05	0.00017	0.00016	4e-05	0	1e-05	6e-05	0.00045	0.00071	0.00085	0.00128	0.00236	0.01018	0.00023	0.00055	0.0014	0.00331	0.00154	0.00136	0.00072	1e-05	0.01156	0.01916	0.01606	0.00611	0.00685	0.00246
					f__Rikenellaceae				0.398208	0.894049	0.00867201	0.430666	0.00306	0.00509	0.00887	0.00902	0	2e-05	1e-05	1e-05	1e-05	6e-05	1e-05	0	0.00057	0.00041	0.00017	9e-05	8e-05	2e-05	0.0002	0.0007	0.00068	0.00112	0.00392	0.00023	0.00941	0.01509	0.00947	0.01222	0.01522	0.0117
					f__Eubacteriaceae				0.0925834	0.465892	0.348641	0.940613	2e-05	0	0.0003	8e-05	0	0	0.00124	0.00302	0.00559	0.0013	0	1e-05	0.00215	0.00251	0.00122	0.00062	0	1e-05	3e-05	1e-05	0	0	0	0.00107	0.00316	0.00397	0.00277	0.00374	0.00143	0.00265
					f__Xanthomonadaceae				0.508985	0.165815	0.122558	0.441823	0	0	0	0	4e-05	5e-05	0.00013	4e-05	1e-05	9e-05	8e-05	0.00014	9e-05	0.00018	0.00014	0.00012	6e-05	0.00012	0.00013	0.00014	0.00018	0.00014	0.0001	0.00015	5e-05	8e-05	0.00013	0.0001	0.00013	3e-05
					f__Family_XIII				0.373901	1	0.163132	0.00687503	0.0044	0.00494	0.00273	0.00385	3e-05	0	0	0	0	0	0	0	1e-05	1e-05	0	0	5e-05	0.00086	0.00087	0.00111	0.00118	0.00309	0.01606	0	2e-05	3e-05	0.00068	0.00136	0.00103	0.00435
					f__Bifidobacteriaceae				0.360242	0.245555	0.330179	0.362025	0.21882	0.16452	0.13738	0.13362	0.109	0.0015	0.00268	0.00136	0.00137	7e-05	0.01047	0.00061	0.00181	0.00016	3e-05	3e-05	0.00358	0.00025	9e-05	3e-05	7e-05	4e-05	2e-05	0.00126	1e-05	2e-05	0	1e-05	0	0
					f__Sphingomonadaceae				0.373901	0.589832	0.158302	0.116117	0	0	0	0	0	0	0	0	1e-05	0	0	0	4e-05	0	8e-05	1e-05	0	0	0	0	2e-05	4e-05	0	0	0	0	3e-05	0	3e-05	5e-05
					f__Clostridiaceae_1				0.338235	0.161366	0.162237	0.0526805	0.00412	0.00382	0.00115	0.00177	0.00301	0.00013	4e-05	0	0	0	0.02254	0.00746	0.00227	0.00063	0.00023	0.00011	0.01051	0.00375	0.00078	0.00016	9e-05	1e-05	0.00012	0.02488	0.01367	0.00619	0.00018	0.00011	4e-05	3e-05
					f__Enterococcaceae				0.697186	0.26495	0.335814	0.142899	7e-05	0	6e-05	0	0.0233	0.00862	0.03925	0.02907	0.02508	0.00155	0.00218	0.00038	4e-05	2e-05	0	0	0.00115	8e-05	1e-05	0	0	3e-05	0	0.00012	7e-05	0	0	0	0	1e-05
					f__Rhizobiales_Incertae_Sedis					0.373901	0.299118	1	0	0	0	0	0	0	0	0	0	0	0	0	1e-05	0	0	0	0	0	0	0	1e-05	8e-05	0	0	0	3e-05	0	0	3e-05	0
					f__Streptococcaceae				0.36398	0.21318	0.323048	0.480294	0.00659	0.01119	0.00857	0.01578	0.13583	0.00176	0.00072	0.00028	0.00024	5e-05	0.0005	6e-05	9e-05	1e-05	1e-05	0	0.00164	0.00011	3e-05	1e-05	0	0	0	0.00012	1e-05	1e-05	4e-05	0	1e-05	0
					f__Flavobacteriaceae					0.348641	0.345271	0.348641	1e-05	0	0	0	0	0	0	0	0	0	1e-05	0	1e-05	3e-05	0	2e-05	0	1e-05	4e-05	1e-05	0	0	0	1e-05	0	6e-05	0	0	1e-05	1e-05
					f__Porphyromonadaceae				0.363548	0.868274	0.81899	0.106053	0.00115	0.00298	0.00688	0.00849	0.00019	0	1e-05	0	1e-05	0	0	0	5e-05	3e-05	1e-05	0	0.00017	3e-05	0	9e-05	0.0001	5e-05	0.00016	0.00073	0.00044	0.00031	0.00058	0.00151	0.00176	0.00218
					f__Desulfovibrionaceae					0.373901		0.0560881	3e-05	0	4e-05	0.00036	0	0	0	0	0	0	0	0	0	0	0	1e-05	0	0	0	0	0	0	0.00046	0	0	0	0.00013	0.00069	0.00049	0.00078
					f__unclassified_56% / Bacteroidales_S24-7_group_40% / Rikenellaceae_3%				0.602828	0.488251	0.373901	0.630035	9e-05	0	0	0	0	0.00011	2e-05	0	0.00024	3e-05	0.00026	0	0	4e-05	2e-05	0	0	0	1e-05	0	0	0	2e-05	0	4e-05	0	7e-05	0	1e-05	5e-05
					f__Peptostreptococcaceae				0.312747	0.117179	0.927992	0.204019	0.00663	0.00565	0.00599	0.00544	0.00476	0.00038	9e-05	0	0	0	0.00208	0.00056	0.00072	0.00017	0.00027	0	0.00225	6e-05	0.00043	0.0019	0.00083	0.00025	0.00426	0.00157	0.00038	0.0001	0	0	0	0
													0	0	0	0	0	0	0	0	0	0	0	0	0	0	0	0	0	0	0	0	0	0	0	0	0	0	0	0	0	0
					f__unclassified				0.148148	0.352783	0.116117	0.561438	0.00177	0	0.00097	0	0	0	2e-05	0.00011	0.00011	0	8e-05	1e-05	0	0	0	1e-05	0	0	0	0	1e-05	1e-05	2e-05	3e-05	0	0	1e-05	0	0	0
					f__Bacteroidales_S24-7_group				0.373901	0.176622	0.389216	0.317852	0.00155	0	0.00177	0	0	0	0	0.00016	0	0	0	0.00016	9e-05	0	0	2e-05	1e-05	0	0	0.00029	0	0	0	0.0024	0	0.00022	0	0	0	0
					f__Comamonadaceae					1			3e-05	0	0	0	0	0	0	0	0	0	0	3e-05	0	3e-05	0	0	0	0	0	0	0	0	0	0	0	0	0	0	0	0
					f__Moraxellaceae							0.856924	0	0	0	0	0	0	0	0	0	0	0	0	0	0	0	0	0	0	0	0	0	0	0	0.00018	0.01976	0.0036	0.00957	0.01123	0.00632	0.01139
					f__Actinomycetaceae				0.373901		0.373901		0.00036	0	0.00026	0	1e-05	0	0	0	0	0	0	0	0	0	0	0	1e-05	0	0	0	0	0	0	0	0	0	0	0	0	0
					f__Bradyrhizobiaceae				0.373901	0.561438			0	0	0	0	0	0	0	0	0	1e-05	0	1e-05	0	3e-05	0	0	0	0	0	0	0	0	0	0	0	0	0	0	0	0
					f__Prevotellaceae				0.561438	0.158302	0.348641		0.00179	0.00728	0.01687	0.01112	0	3e-05	0	1e-05	0	0	0	0	0	0	4e-05	2e-05	1e-05	1e-05	0	3e-05	0	2e-05	2e-05	0	0	0	0	0	0	0
					f__Micrococcaceae							0.373901	0	0	4e-05	0	0	0	0	0	0	0	0	0	0	0	0	0	0	0	0	0	0	0	0	0	0	1e-05	0	0	0	0
					f__Bacillaceae								0	0	0	0	0	0	0	0	0	0	0	0	0	0	0	0	0	0	0	0	0	0	0	0	0	0	0	0	0	0
					f__Campylobacteraceae								0	0	4e-05	0	0	0	0	0	0	0	0	0	0	0	0	0	0	0	0	0	0	0	0	0	0	0	0	0	0	0
					f__Fusobacteriaceae								0.00058	0	0	0	0	0	0	0	0	0	0	0	0	0	0	0	0	0	0	0	0	0	0	0	0	0	0	0	0	0
					f__Corynebacteriaceae							0.373901	3e-05	0	2e-05	0	0	0	0	0	0	0	0	0	0	0	0	0	0	0	0	0	0	0	0	0	0	1e-05	0	0	0	0
					f__Elusimicrobiaceae								0	0	2e-05	0	0	0	0	0	0	0	0	0	0	0	0	0	0	0	0	0	0	0	0	0	0	0	0	0	0	0
					f__Fibrobacteraceae							0.373901	0	0	0	0	0	0	0	0	0	0	0	0	0	0	0	0	0	0	0	0	0	0	0	0	0	0	0	1e-05	0	0
					f__Thermoanaerobacteraceae								0	0	4e-05	0	0	0	0	0	0	0	0	0	0	0	0	0	0	0	0	0	0	0	0	0	0	0	0	0	0	0
					f__Carnobacteriaceae								3e-05	0	0	0	0	0	0	0	0	0	0	0	0	0	0	0	0	0	0	0	0	0	0	0	0	0	0	0	0	0
					f__Pasteurellaceae						0.373901		1e-05	0.00022	0.0001	0.00016	0	0	0	0	0	0	0	0	0	0	0	0	0	0	0	0	1e-05	0	0	0	0	0	0	0	0	0
					f__Lactobacillaceae								8e-05	0	0.00081	0.00011	0	0	0	0	0	0	0	0	0	0	0	0	0	0	0	0	0	0	0	0	0	0	0	0	0	0
					f__Leuconostocaceae								5e-05	0	0.0001	0	0	0	0	0	0	0	0	0	0	0	0	0	0	0	0	0	0	0	0	0	0	0	0	0	0	0
					f__Staphylococcaceae				0.373901		1		0	0	0	0	0	1e-05	0	0	0	0	0	0	0	0	0	0	0	1e-05	0	1e-05	0	0	0	0	0	0	0	0	0	0
					f__Oxalobacteraceae						0.373901		0	0	0	0	0	0	0	0	0	0	0	0	0	0	0	0	0	0	0	0	1e-05	0	0	0	0	0	0	0	0	0
					f__Methanobacteriaceae								0.00219	0.00513	0.01621	0.0065	0	0	0	0	0	0	0	0	0	0	0	0	0	0	0	0	0	0	0.00078	0	0	0	0	0	0	0
					f__Peptococcaceae								6e-05	0.00144	0.00034	0.00098	0	0	0	0	0	0	0	0	0	0	0	0	0	0	0	0	0	0	0	0	0	0	0	0	0	1e-05
					f__Acidaminococcaceae				0.116117	0.0204778		0.968217	0.00264	0.00738	0.00091	0.00177	0	0	0	1e-05	0	1e-05	0.00365	0.00666	0.00371	0.00147	0.00041	0.00029	0	0	0	0	0	0	0	0.00963	0.0069	0.00565	0.00749	0.00725	0.00759	0.00726
					f__Planococcaceae								0	0	0	0	0	0	0	0	0	0	0	0	0	0	0	0	0	0	0	0	0	0	0	0	0	0	0	0	0	0
					f__Propionibacteriaceae						0.373901		0	0	0	0	0	0	0	0	0	0	0	0	0	0	0	0	0	1e-05	0	0	0	0	0	0	0	0	0	0	0	0
					f__Rhodospirillales_Incertae_Sedis					0.677869	0.373901	0.373901	0	0	0	0	0	0	0	0	0	0	2e-05	0	0	1e-05	0	0	0	1e-05	0	0	0	0	0	0	0	0	0	1e-05	0	0
					f__Rhizobiaceae					0.116117		0.373901	0	0	0	0	0	0	0	0	0	0	0	0	0	1e-05	0	1e-05	0	0	0	0	0	0	0	1e-05	0	0	0	0	0	0
					f__Microbacteriaceae								1e-05	0	0	0	0	0	0	0	0	0	0	0	0	0	0	0	0	0	0	0	0	0	0	0	0	0	0	0	0	0
					f__Rhodospirillaceae				0.373901			0.158302	0	0	4e-05	0	0	0	1e-05	0	0	0	0	0	0	0	0	0	0	0	0	0	0	0	0	0	0	0	2e-05	1e-05	0	7e-05
					f__Victivallaceae							0.373901	0	0	0	0	0	0	0	0	0	0	0	0	0	0	0	0	0	0	0	0	0	0	0	0	0	0	0	0	3e-05	0
					f__Clostridiales_vadinBB60_group				0.677869		0.373901		0.0009	0	0.00018	0	0	1e-05	0	2e-05	0	0	0	0	0	0	0	0	0	0	0	0	1e-05	0	0	0	0	0	0	0	0	0
					f__Clostridiaceae_1_97% / Defluviitaleaceae_1%				0.761861			0.373901	0.00017	0	0.00844	0	0	0	5e-05	4e-05	3e-05	0	0	0	0	0	0	0	0	0	0	0	0	0	0	0	0	0	0	2e-05	0	0
					f__Brucellaceae
					f__16d63.751
