# Supplementary material for: Selection of fast and slow growing bacteria from fecal microbiota using continuous culture with changing dilution rate
Source: Microb Ecol Health Dis. 2018 Nov 30;29(1):1549922. doi: 10.1080/16512235.2018.1549922 (PMC6282430; doi:10.1080/16512235.2018.1549922)
Supplement: Supplemental Material [file ZMEH_A_1549922_SM7531.zip › Supplemental files/Supplementary Table S2.xlsx]

## Sheet: OW_AG
Table S2_OW_AG. Production or consumption rates of metabolites (mmol/h per L medium) and biomass yield (gDW/g-(fiber+mucin)) during De-stat experiment in arabinogalactan plus mucin medium using fecal pool from overweight children. Metabolite abbreviations in the tab 'metabolite abbreviations'.
1/h	mmol/L/h	mmol/L/h	mmol/L/h	mmol/L/h	mmol/L/h	mmol/L/h	mmol/L/h	mmol/L/h	mmol/L/h	mmol/L/h	mmol/L/h	mmol/L/h	mmol/L/h	mmol/L/h	mmol/L/h	mmol/L/h	mmol/L/h	mmol/L/h	mmol/L/h	mmol/L/h	mmol/L/h	mmol/L/h	mmol/L/h	mmol/L/h	mmol/L/h	mmol/L/h	mmol/L/h	mmol/L/h	mmol/L/h	mmol/L/h	mmol/L/h	mmol/L/h	mmol/L/h	mmol/L/h	mmol/L/h	mmol/L/h	mmol/L/h	gDW/g-substrate
D	r-glc	r-ace	r-but	r-etOH	r-for	r-glyc	r-isobut	r-isoval	r-lact	r-prop	r-suc	r-valer	r-ala	r-arg	r-asp	r-asn	r-cys	r-gln	r-glu	r-gly	r-his	r-ile	r-leu	r-lys	r-met	r-phe	r-pro	r-ser	r-thr	r-trp	r-tyr	r-val	r-muc	r-CH4	r-CO2	r-H2	r-H2S	Yxs
0.205467	-4.58186	36.1788	1.64805	0	12.7798	1.73716	0.169255	1.77908	0.0802071	8.24006	13.1365	0	0.0181491	-0.0264406	-0.0593876	-0.113369	-0.0400899	-0.0255647	-0.0809609	-0.206241	-0.043454	-0.0721561	-0.147113	-0.0689305	-0.0218771	-0.0202076	-0.236043	-0.268686	-0.473947	-0.00914687	-0.0191859	-0.0643955	-1.04772	0	1.19921	0.448441	0.0487806	0.19001
0.206491	-4.60469	3.72914	0.195988	0	1.20474	0.189025	0.0188492	0.115784	-0.0147806	1.20697	1.0523	0	0.019763	-0.0266121	-0.0596836	-0.113861	-0.0402897	-0.0256921	-0.0833423	-0.207263	-0.0436705	-0.0715875	-0.145903	-0.0733082	-0.0217841	-0.0208325	-0.237174	-0.270025	-0.476309	-0.00919245	-0.0194884	-0.0649585	-1.05294	0	1.2162	0.454394	0.0491348	0.19005
0.205662	-4.58621	3.73991	0.200242	0	1.19898	0.190139	0.0166633	0.111846	0.000945439	1.23794	1.03765	0	0.0205198	-0.0265187	-0.059444	-0.113363	-0.040128	-0.0255889	-0.0843011	-0.206427	-0.0434952	-0.0705715	-0.143912	-0.0755404	-0.0215275	-0.0210032	-0.236235	-0.268941	-0.474397	-0.00915555	-0.0195268	-0.0647501	-1.04871	0	1.22671	0.457904	0.0491908	0.190018
0.20546	-4.5817	3.76038	0.205044	0	1.19672	0.191692	0.0182639	0.108524	-0.01106	1.27076	1.02722	0	0.0212715	-0.0265044	-0.0593856	-0.113214	-0.0400886	-0.0255638	-0.0854346	-0.206221	-0.0434525	-0.0698086	-0.142441	-0.0778341	-0.0213453	-0.0212155	-0.236019	-0.268677	-0.473931	-0.00914656	-0.019616	-0.0647284	-1.04768	0	1.23576	0.460814	0.0491992	0.19001
0.20528	-4.57769	3.78057	0.209929	0	1.19444	0.193202	0.0167703	0.105342	-8.0558e-05	1.30309	1.01745	0	0.0219929	-0.026492	-0.0593336	-0.113078	-0.0400534	-0.0255414	-0.0865442	-0.206037	-0.0434144	-0.0690657	-0.141014	-0.0800662	-0.0211684	-0.0214191	-0.235829	-0.268441	-0.473516	-0.00913854	-0.0197033	-0.0647072	-1.04677	0	1.2443	0.463474	0.0492062	0.190003
0.205355	-4.57936	3.80449	0.215095	0	1.19351	0.194869	0.016821	0.102457	-0.000411327	1.33603	1.00962	0	0.022699	-0.0265113	-0.0593552	-0.113084	-0.0400681	-0.0255507	-0.0877146	-0.20611	-0.0434303	-0.0684286	-0.139806	-0.0823	-0.0210226	-0.0216354	-0.235935	-0.26854	-0.473689	-0.00914188	-0.0198099	-0.0647591	-1.04715	0	1.25233	0.465882	0.0492114	0.190006
0.20536	-4.57947	3.82663	0.220273	0	1.19202	0.196421	0.0168661	0.0996341	-0.000743188	1.36815	1.00189	0	0.0233717	-0.0265208	-0.0593567	-0.113053	-0.040069	-0.0255513	-0.0888325	-0.206113	-0.0434313	-0.0677756	-0.138569	-0.0844567	-0.0208716	-0.0218359	-0.235962	-0.268546	-0.4737	-0.0091421	-0.0199068	-0.0647834	-1.04717	0	1.25986	0.468039	0.0492148	0.190006
0.20491	-4.56944	3.84027	0.225116	0	1.18776	0.197526	0.0199949	0.0966203	-0.0242449	1.39747	0.99214	0	0.0239821	-0.026471	-0.0592266	-0.112772	-0.0399812	-0.0254954	-0.0897536	-0.205659	-0.0433362	-0.0669678	-0.137021	-0.0864217	-0.0206736	-0.0219845	-0.235468	-0.267958	-0.472662	-0.00912207	-0.0199588	-0.0646603	-1.04488	0	1.26688	0.469951	0.0492166	0.189989
0.204868	-4.5685	3.86037	0.230376	0	1.18574	0.198925	0.0130004	0.0939924	0.0242556	1.42826	0.98511	0	0.0245905	-0.0264726	-0.0592145	-0.112718	-0.039973	-0.0254901	-0.090796	-0.205615	-0.0433273	-0.0663197	-0.135802	-0.0884409	-0.0205233	-0.0221612	-0.235445	-0.267903	-0.472565	-0.0091202	-0.0200444	-0.0646585	-1.04467	0	1.27341	0.471617	0.0492165	0.189987
0.205324	-4.57867	3.88871	0.236165	0	1.18647	0.200711	0.01269	0.0917819	0.0265194	1.46124	0.981195	0	0.02521	-0.0265374	-0.0593463	-0.11294	-0.040062	-0.0255469	-0.0920028	-0.206071	-0.0434237	-0.0658589	-0.134967	-0.0905596	-0.0204292	-0.0223764	-0.235995	-0.268499	-0.473617	-0.0091405	-0.0201727	-0.0648068	-1.04699	0	1.27943	0.473039	0.0492148	0.190005
0.205049	-4.57254	3.90358	0.241338	0	1.18282	0.201799	0.012322	0.0892175	0.028769	1.48982	0.973808	0	0.0257418	-0.0265074	-0.0592668	-0.112759	-0.0400084	-0.0255127	-0.0929026	-0.205794	-0.0433656	-0.0651479	-0.133626	-0.0923918	-0.0202594	-0.0225129	-0.235707	-0.268139	-0.472983	-0.00912826	-0.0202303	-0.0647218	-1.04559	0	1.28497	0.47422	0.0492112	0.189994
0.204425	-4.55862	3.91158	0.246219	0	1.17703	0.202515	0.0119288	0.0865599	0.0309973	1.51582	0.965054	0	0.0262113	-0.0264317	-0.0590864	-0.112387	-0.0398866	-0.025435	-0.0936338	-0.205166	-0.0432336	-0.0643274	-0.132064	-0.0940418	-0.0200559	-0.0226055	-0.23502	-0.267323	-0.471544	-0.00910048	-0.0202518	-0.0645223	-1.04241	0	1.29002	0.475162	0.0492058	0.18997
0.203496	-4.53791	3.91338	0.250825	0	1.16935	0.202891	0.0115154	0.0838492	0.0331951	1.53932	0.955201	0	0.0266188	-0.0263159	-0.0588179	-0.111849	-0.0397053	-0.0253194	-0.0942085	-0.204233	-0.0430371	-0.0634158	-0.130318	-0.095514	-0.0198244	-0.0226576	-0.233984	-0.266109	-0.469401	-0.00905912	-0.0202408	-0.0642222	-1.03767	0	1.29459	0.475865	0.0491984	0.189935
0.202145	-4.50778	3.90677	0.255012	0	1.15911	0.202813	0.011075	0.0810318	0.0353446	1.55949	0.943675	0	0.0269499	-0.0261448	-0.0584274	-0.111079	-0.0394417	-0.0251513	-0.0945737	-0.202877	-0.0427514	-0.0623763	-0.128314	-0.0967564	-0.0195532	-0.0226567	-0.232464	-0.264342	-0.466284	-0.00899898	-0.0201857	-0.0637846	-1.03078	0	1.29868	0.476335	0.0491892	0.189883
0.201407	-4.49132	3.91053	0.259832	0	1.1523	0.203231	0.0106819	0.0786837	0.0375115	1.5826	0.935785	0	0.0273044	-0.0260518	-0.0582141	-0.110649	-0.0392977	-0.0250595	-0.0951529	-0.202136	-0.0425953	-0.061563	-0.126773	-0.0981456	-0.0193505	-0.022707	-0.23165	-0.263377	-0.464582	-0.00896613	-0.0201846	-0.0635341	-1.02702	0	1.3023	0.476573	0.049178	0.189854
0.199877	-4.4572	3.89904	0.263819	0	1.14081	0.202848	0.0102374	0.0760345	0.0395925	1.59995	0.924339	0	0.0275437	-0.0258559	-0.0577719	-0.109783	-0.0389992	-0.0248691	-0.0953658	-0.200601	-0.0422717	-0.0604988	-0.12472	-0.0991599	-0.0190705	-0.0226663	-0.229926	-0.261376	-0.461053	-0.00889801	-0.0201041	-0.0630306	-1.01922	0	1.30544	0.476581	0.0491647	0.189795
0.198555	-4.42772	3.89056	0.268011	0	1.13042	0.20259	0.00981186	0.0736271	0.0416605	1.61774	0.914426	0	0.0277672	-0.025686	-0.0573898	-0.109034	-0.0387413	-0.0247047	-0.0956263	-0.199275	-0.0419922	-0.0595232	-0.122851	-0.100173	-0.0188171	-0.0226364	-0.228444	-0.259647	-0.458003	-0.00883916	-0.0200392	-0.0625877	-1.01247	0	1.30813	0.476364	0.0491496	0.189744
0.197533	-4.40493	3.8869	0.272523	0	1.12166	0.202551	0.00941021	0.071495	0.0437323	1.63671	0.906457	0	0.0279879	-0.0255539	-0.0570944	-0.108452	-0.0385419	-0.0245775	-0.0959785	-0.19825	-0.041776	-0.0586641	-0.12122	-0.101231	-0.0185991	-0.0226277	-0.227307	-0.258311	-0.455646	-0.00879367	-0.0199993	-0.0622347	-1.00726	0	1.31036	0.475922	0.0491324	0.189705
0.196341	-4.37835	3.87936	0.276835	0	1.11182	0.202288	0.00900129	0.0693942	0.0457611	1.65378	0.898062	0	0.0281559	-0.0253992	-0.0567499	-0.107777	-0.0383093	-0.0244292	-0.0962226	-0.197055	-0.0415239	-0.0577655	-0.11951	-0.102148	-0.0183686	-0.0225919	-0.225975	-0.256752	-0.452896	-0.0087406	-0.0199392	-0.0618242	-1.00118	0	1.31214	0.47526	0.0491131	0.189659
0.195127	-4.35128	3.8707	0.281104	0	1.10176	0.201943	0.00859505	0.0673981	0.0477608	1.66993	0.889967	0	0.0282875	-0.0252409	-0.056399	-0.107092	-0.0380724	-0.0242781	-0.0964219	-0.195838	-0.0412672	-0.0568766	-0.117821	-0.102985	-0.0181406	-0.0225446	-0.22462	-0.255165	-0.450096	-0.00868656	-0.0198733	-0.0614031	-0.994994	0	1.31347	0.474381	0.0490917	0.189612
0.194205	-4.33072	3.86685	0.285705	0	1.0933	0.201821	0.00821034	0.0656488	0.0497755	1.68741	0.883685	0	0.0284203	-0.0251196	-0.0561325	-0.106569	-0.0378925	-0.0241634	-0.0967174	-0.194915	-0.0410722	-0.0560976	-0.116358	-0.103878	-0.0179466	-0.0225197	-0.223601	-0.253959	-0.447969	-0.00864551	-0.0198323	-0.0610701	-0.990293	0	1.31436	0.473287	0.0490679	0.189577
0.192977	-4.30334	3.85657	0.289923	0	1.08299	0.201345	0.00781101	0.0638638	0.0517228	1.70198	0.876278	0	0.0284847	-0.0249581	-0.0557775	-0.105878	-0.0376529	-0.0240106	-0.0968438	-0.193684	-0.0408125	-0.0552365	-0.114727	-0.104572	-0.0177268	-0.0224535	-0.222231	-0.252353	-0.445137	-0.00859084	-0.019758	-0.0606376	-0.984031	0	1.31482	0.471982	0.0490421	0.18953
0.192129	-4.28443	3.85288	0.294592	0	1.07477	0.201186	0.00743721	0.0623514	0.0537058	1.71866	0.871057	0	0.0285637	-0.024845	-0.0555324	-0.105398	-0.0374875	-0.0239051	-0.0971106	-0.192836	-0.0406331	-0.0545109	-0.113375	-0.105372	-0.0175491	-0.0224203	-0.221299	-0.251244	-0.443181	-0.00855309	-0.0197177	-0.0603214	-0.979707	0	1.31486	0.470471	0.0490142	0.189497
0.191352	-4.2671	3.84996	0.299344	0	1.06687	0.201045	0.00707016	0.0609638	0.0556827	1.73525	0.866497	0	0.0286217	-0.0247405	-0.0553079	-0.104958	-0.0373359	-0.0238084	-0.0973814	-0.192059	-0.0404688	-0.0538214	-0.112098	-0.106146	-0.0173828	-0.0223875	-0.220449	-0.250228	-0.441388	-0.0085185	-0.0196814	-0.0600245	-0.975745	0	1.31447	0.468754	0.0489836	0.189467
0.18973	-4.23093	3.8302	0.302983	0	1.05409	0.200013	0.00666101	0.0593128	0.0574844	1.74472	0.858212	0	0.0285423	-0.0245263	-0.054839	-0.104055	-0.0370194	-0.0236066	-0.0972312	-0.190435	-0.0401258	-0.0528849	-0.110311	-0.106465	-0.017139	-0.0222542	-0.218628	-0.248107	-0.437647	-0.0084463	-0.0195581	-0.0594597	-0.967474	0	1.31368	0.466838	0.048951	0.189405
0.188452	-4.20243	3.81641	0.307026	0	1.04319	0.199269	0.00627497	0.0579061	0.0593185	1.7561	0.851883	0	0.0284754	-0.0243559	-0.0544696	-0.103342	-0.03677	-0.0234476	-0.0972083	-0.189156	-0.0398555	-0.0520715	-0.108778	-0.10688	-0.0169336	-0.0221511	-0.217203	-0.246436	-0.434699	-0.0083894	-0.0194658	-0.0590004	-0.960957	0	1.31248	0.464724	0.0489158	0.189355
0.187504	-4.18129	3.80842	0.311481	0	1.03411	0.198804	0.0059096	0.0567249	0.0611935	1.76941	0.847405	0	0.0284219	-0.0242276	-0.0541956	-0.102812	-0.036585	-0.0233297	-0.0973113	-0.188208	-0.039655	-0.0513737	-0.107484	-0.107394	-0.0167647	-0.0220776	-0.216159	-0.245196	-0.432512	-0.0083472	-0.0194034	-0.0586424	-0.956123	0	1.31088	0.462417	0.0488783	0.189319
0.185913	-4.14581	3.78734	0.315018	0	1.02132	0.197641	0.00551666	0.0553769	0.0629062	1.7769	0.840164	0	0.028254	-0.0240158	-0.0537358	-0.101929	-0.0362746	-0.0231317	-0.0970798	-0.186616	-0.0393185	-0.0504969	-0.105818	-0.107535	-0.0165392	-0.0219255	-0.214374	-0.243116	-0.428842	-0.00827637	-0.0192737	-0.0580807	-0.94801	0	1.30889	0.459921	0.0488383	0.189258
0.184908	-4.1234	3.77711	0.319326	0	1.01178	0.197021	0.00515615	0.0543456	0.0647192	1.78849	0.835942	0	0.0281354	-0.0238792	-0.0534453	-0.10137	-0.0360785	-0.0230067	-0.0970991	-0.185612	-0.039106	-0.0498115	-0.104548	-0.107908	-0.0163744	-0.0218324	-0.213265	-0.241801	-0.426524	-0.00823163	-0.0191998	-0.057701	-0.942885	0	1.30652	0.457241	0.0487958	0.189219
0.183843	-4.09965	3.76517	0.323515	0	1.00185	0.196295	0.00479637	0.0533715	0.0664956	1.79898	0.831674	0	0.0279811	-0.0237343	-0.0531375	-0.100778	-0.0358707	-0.0228742	-0.0970631	-0.184548	-0.0388807	-0.0491222	-0.103269	-0.108198	-0.0162085	-0.0217264	-0.212088	-0.240409	-0.424067	-0.00818422	-0.0191173	-0.0573008	-0.937455	0	1.30377	0.454377	0.0487507	0.189178
0.182762	-4.07554	3.75239	0.327645	0	0.991766	0.195507	0.0044395	0.0524691	0.0682445	1.80874	0.827553	0	0.0277974	-0.023587	-0.052825	-0.100179	-0.0356598	-0.0227397	-0.0969932	-0.183468	-0.0386521	-0.0484422	-0.102008	-0.108427	-0.0160457	-0.0216127	-0.210892	-0.238995	-0.421574	-0.0081361	-0.0190306	-0.0568942	-0.931942	0	1.30065	0.451337	0.048703	0.189136
0.183218	-4.08571	3.76956	0.334052	0	0.990214	0.196256	0.00414944	0.0521963	0.0703755	1.83122	0.830795	0	0.0278006	-0.0236377	-0.0529568	-0.100425	-0.0357488	-0.0227964	-0.0976561	-0.183931	-0.0387486	-0.0482217	-0.101701	-0.10941	-0.0160305	-0.0216684	-0.211467	-0.239591	-0.422626	-0.0081564	-0.0190972	-0.0569674	-0.934268	0	1.29718	0.448124	0.0486526	0.189154
0.181221	-4.04118	3.73768	0.336738	0	0.974908	0.194443	0.00376119	0.0511068	0.0718418	1.83199	0.822806	0	0.0274373	-0.0233713	-0.0523796	-0.0993246	-0.0353591	-0.0225479	-0.0970861	-0.181933	-0.0383262	-0.0473021	-0.0999406	-0.109063	-0.0157916	-0.0214396	-0.209216	-0.23698	-0.418019	-0.0080675	-0.0189128	-0.0562716	-0.924085	0	1.29268	0.444504	0.0485739	0.189077
0.180862	-4.03317	3.73786	0.341891	0	0.968675	0.194278	0.00344146	0.0506687	0.0737328	1.84653	0.822608	0	0.0272773	-0.023316	-0.0522759	-0.0991246	-0.0352891	-0.0225033	-0.0973048	-0.181579	-0.0382503	-0.0468675	-0.0991878	-0.109534	-0.015709	-0.0213926	-0.208853	-0.23651	-0.417191	-0.00805152	-0.0188925	-0.0560873	-0.922254	0	1.28535	0.439836	0.0483973	0.189063
0.180222	-4.0189	3.73205	0.346592	0	0.960819	0.193786	0.00311282	0.050193	0.0755323	1.85817	0.821266	0	0.0270534	-0.0232241	-0.0520909	-0.0987712	-0.0351642	-0.0224236	-0.0973631	-0.180943	-0.0381149	-0.0463635	-0.0982895	-0.109815	-0.0156046	-0.0213089	-0.208167	-0.235674	-0.415715	-0.00802302	-0.0188415	-0.0558142	-0.91899	0	1.27729	0.434874	0.0482029	0.189039
0.178681	-3.98454	3.70774	0.349808	0	0.956078	0.19232	0.00275541	0.0494734	0.0770403	1.86116	0.815905	0	0.026677	-0.0230156	-0.0516455	-0.0979241	-0.0348635	-0.0222319	-0.0969444	-0.179404	-0.037789	-0.0456178	-0.0968854	-0.109561	-0.0154224	-0.021117	-0.206442	-0.233658	-0.41216	-0.00795442	-0.0186963	-0.0552591	-0.911133	0	1.26928	0.429894	0.0480199	0.188979
0.177661	-3.96179	3.69343	0.353809	0	0.971782	0.191357	0.00242021	0.0489933	0.0786805	1.86832	0.813096	0	0.0263502	-0.022874	-0.0513506	-0.0973639	-0.0346645	-0.022105	-0.0967659	-0.178387	-0.0375733	-0.0450324	-0.0958138	-0.109546	-0.0152925	-0.0209806	-0.205318	-0.232325	-0.409807	-0.00790902	-0.0186022	-0.0548664	-0.905931	0	1.2611	0.424829	0.0478403	0.18894
0.176238	-3.93006	3.67056	0.357082	0	0.930085	0.189936	0.00207599	0.0484399	0.0801653	1.87122	0.808551	0	0.0259419	-0.0226802	-0.0509393	-0.0965834	-0.0343869	-0.0219279	-0.0963592	-0.176966	-0.0372724	-0.0443481	-0.0945333	-0.109263	-0.0151307	-0.0207934	-0.203728	-0.230464	-0.406525	-0.00784567	-0.0184647	-0.0543479	-0.898675	0	1.2526	0.419616	0.0476567	0.188885
0.174998	-3.90241	3.65094	0.360594	0	0.918834	0.18867	0.00174193	0.0480049	0.0816812	1.87527	0.804965	0	0.0255365	-0.0225097	-0.0505809	-0.0959041	-0.0341449	-0.0217736	-0.0960235	-0.17573	-0.0370101	-0.0437282	-0.0933851	-0.109038	-0.0149903	-0.0206232	-0.20235	-0.228842	-0.403665	-0.00779047	-0.018344	-0.0538865	-0.892352	0	1.24376	0.414257	0.0474685	0.188837
0.173947	-3.87897	3.63473	0.36437	0	0.908589	0.187568	0.00141727	0.0476852	0.0832364	1.8806	0.802352	0	0.0251355	-0.0223634	-0.0502772	-0.0953293	-0.0339399	-0.0216429	-0.0957643	-0.174683	-0.0367878	-0.0431729	-0.09237	-0.108879	-0.0148716	-0.0204713	-0.20119	-0.227468	-0.40124	-0.00774368	-0.0182407	-0.0534842	-0.886993	0	1.2346	0.40876	0.0472762	0.188797
0.172669	-3.85047	3.61352	0.367688	0	0.897081	0.186194	0.00109029	0.0473448	0.084686	1.88326	0.798777	0	0.0246797	-0.0221877	-0.0499078	-0.0946307	-0.0336905	-0.0214839	-0.0953667	-0.173409	-0.0365176	-0.0425685	-0.0912492	-0.108551	-0.0147371	-0.0202895	-0.199768	-0.225797	-0.398293	-0.00768678	-0.0181123	-0.0530116	-0.880476	0	1.22513	0.403131	0.0470795	0.188748
0.173239	-3.86318	3.62959	0.374272	0	0.895558	0.186739	0.000812334	0.0476315	0.0867987	1.90347	0.803812	0	0.0244671	-0.0222499	-0.0500725	-0.0949464	-0.0338017	-0.0215548	-0.0959167	-0.17399	-0.0366381	-0.0424723	-0.0911965	-0.109252	-0.0147717	-0.020319	-0.200478	-0.226542	-0.399607	-0.00771216	-0.018173	-0.0531131	-0.883383	0	1.21537	0.397374	0.0468781	0.18877
0.170367	-3.79914	3.5751	0.374571	0	0.875388	0.183618	0.00118841	0.0468896	0.0828235	1.88956	0.79301	0	0.0237403	-0.0218684	-0.0492424	-0.093375	-0.0332413	-0.0211974	-0.0946444	-0.171116	-0.0360307	-0.0414658	-0.0892227	-0.107925	-0.0145047	-0.0199457	-0.197215	-0.222786	-0.392983	-0.0075843	-0.0178764	-0.0521472	-0.868738	0	1.20532	0.391497	0.0466724	0.188659
0.169703	-3.78433	3.56532	0.378822	0	0.86713	0.182801	0.00314342	0.0468786	0.0697415	1.89687	0.792459	0	0.0233089	-0.0217713	-0.0490505	-0.0930152	-0.0331118	-0.0211148	-0.0945123	-0.170459	-0.0358903	-0.0410614	-0.0885156	-0.107844	-0.0144384	-0.0198261	-0.196501	-0.221918	-0.391451	-0.00755475	-0.0178065	-0.051867	-0.865352	0	1.195	0.385506	0.0464622	0.188634
0.16883	-3.76486	3.55095	0.382637	0	0.85772	0.181735	0.000135144	0.0468432	0.0888642	1.90173	0.790983	0	0.0228272	-0.0216471	-0.0487982	-0.0925415	-0.0329415	-0.0210062	-0.0942534	-0.169593	-0.0357057	-0.0406122	-0.0877114	-0.107608	-0.0143579	-0.0196796	-0.195545	-0.220776	-0.389437	-0.00751588	-0.0177135	-0.0515229	-0.8609	0	1.18441	0.379404	0.0462471	0.1886
0.167855	-3.74312	3.53417	0.386201	0	0.847744	0.180535	-0.00016876	0.046815	0.0903246	1.90515	0.789063	0	0.0223111	-0.0215096	-0.0485163	-0.0920124	-0.0327512	-0.0208849	-0.0939237	-0.168624	-0.0354995	-0.0401472	-0.086871	-0.10728	-0.0142728	-0.0195189	-0.194471	-0.219501	-0.387188	-0.00747248	-0.0176085	-0.0511481	-0.855928	0	1.17729	0.374457	0.0461701	0.188562
0.166374	-3.7101	3.50665	0.38871	0	0.83507	0.17877	-0.000478193	0.0466709	0.0915521	1.90298	0.784811	0	0.0217047	-0.021307	-0.0480883	-0.0912065	-0.0324622	-0.0207006	-0.0933069	-0.167148	-0.0351862	-0.0395621	-0.0857726	-0.106619	-0.0141479	-0.0192971	-0.192812	-0.217565	-0.383772	-0.00740655	-0.0174496	-0.0506184	-0.848377	0	1.18354	0.373987	0.0466128	0.188505
0.164945	-3.67823	3.47986	0.391227	0	0.822681	0.177035	-0.000781803	0.0465777	0.0927692	1.90086	0.780799	0	0.0210875	-0.0211111	-0.0476752	-0.0904297	-0.0321834	-0.0205228	-0.0927002	-0.165724	-0.034884	-0.0390029	-0.0847253	-0.105956	-0.014032	-0.0190794	-0.191212	-0.215696	-0.380476	-0.00734293	-0.0172947	-0.0501064	-0.84109	0	1.19605	0.375543	0.0473039	0.18845
0.16254	-3.6246	3.43258	0.391675	0	0.805178	0.174236	-0.0010943	0.0462262	0.0935255	1.88807	0.772231	0	0.0203178	-0.0207897	-0.0469801	-0.0891182	-0.0317142	-0.0202236	-0.0915501	-0.16332	-0.0343754	-0.0382065	-0.0831686	-0.104671	-0.0138355	-0.0187466	-0.188484	-0.212551	-0.374928	-0.00723587	-0.0170371	-0.0492956	-0.828826	0	1.20485	0.375764	0.0478593	0.188358
0.16439	-3.66585	3.47305	0.400713	0	0.809978	0.175944	-0.00134605	0.0471722	0.096148	1.91956	0.783473	0	0.0201173	-0.0210151	-0.0475148	-0.0901405	-0.0320751	-0.0204538	-0.0926827	-0.16519	-0.0347666	-0.0385053	-0.0839431	-0.105936	-0.0140145	-0.0189063	-0.190674	-0.21497	-0.379196	-0.00731822	-0.0172209	-0.0497959	-0.83826	0	1.20558	0.373225	0.0481096	0.188429
0.160355	-3.57587	3.39136	0.397578	0	0.829232	0.171364	-0.00166689	0.0463947	0.0960921	1.88855	0.767233	0	0.0190927	-0.0204844	-0.0463486	-0.0879363	-0.0312878	-0.0199517	-0.090616	-0.161149	-0.0339133	-0.0373208	-0.0815486	-0.103597	-0.0136851	-0.0183816	-0.186059	-0.209694	-0.369888	-0.0071386	-0.0167912	-0.0484885	-0.817684	0	1.19811	0.367928	0.0480472	0.188274
0.158289	-3.5298	3.35013	0.398351	0	0.818479	0.16886	-0.0019564	0.0462288	0.0968789	1.87778	0.760121	0	0.0183245	-0.0202068	-0.0457514	-0.0868122	-0.0308847	-0.0196947	-0.0895975	-0.159087	-0.0334763	-0.0366496	-0.080244	-0.102425	-0.0135318	-0.0180845	-0.183719	-0.206992	-0.365122	-0.00704662	-0.0165654	-0.0477891	-0.807149	0	1.18868	0.361958	0.0479118	0.188194
0.156531	-3.4906	3.315	0.399647	0	0.816243	0.166664	-0.00223668	0.0461772	0.0977693	1.86981	0.754387	0	0.0175843	-0.0199689	-0.0452433	-0.0858574	-0.0305417	-0.0194759	-0.0887307	-0.157333	-0.0331046	-0.0360682	-0.0791266	-0.101412	-0.0134096	-0.0178224	-0.181734	-0.204693	-0.361067	-0.00696836	-0.0163706	-0.0471869	-0.798185	0	1.17936	0.356006	0.0477836	0.188126
0.155754	-3.47327	3.30004	0.40296	0	0.77671	0.165494	-0.00250551	0.0464368	0.0991066	1.87209	0.753193	0	0.0169595	-0.0198569	-0.0450187	-0.085441	-0.0303901	-0.0193793	-0.0883863	-0.156566	-0.0329402	-0.035742	-0.0785521	-0.100979	-0.0133768	-0.0176731	-0.180884	-0.203677	-0.359275	-0.00693377	-0.0162771	-0.0468875	-0.794223	0	1.17016	0.350076	0.0476629	0.188097
0.155356	-3.4644	3.29278	0.40705	0	0.75322	0.16471	-0.00277024	0.0468274	0.100619	1.87824	0.753725	0	0.0163678	-0.0197935	-0.0449037	-0.0852328	-0.0303125	-0.0193297	-0.0882387	-0.156179	-0.0328561	-0.0355181	-0.0781944	-0.100761	-0.013381	-0.0175667	-0.180472	-0.203157	-0.358357	-0.00691605	-0.0162223	-0.046706	-0.792193	0	1.16108	0.344169	0.0475492	0.188081
0.154466	-3.44455	3.27505	0.409997	0	0.743794	0.163386	-0.00303471	0.0470888	0.101868	1.87873	0.751869	0	0.0156963	-0.0196672	-0.0446464	-0.0847553	-0.0301388	-0.019219	-0.0878102	-0.155299	-0.0326678	-0.0351815	-0.0775907	-0.100218	-0.0133466	-0.0174031	-0.17949	-0.201993	-0.356304	-0.00687643	-0.0161154	-0.0463762	-0.787655	0	1.15214	0.338289	0.0474428	0.188047
0.153735	-3.42825	3.26046	0.413234	0	0.735183	0.162214	-0.00329609	0.0474124	0.103181	1.8807	0.750684	0	0.01503	-0.0195612	-0.0444351	-0.0843653	-0.0299962	-0.019128	-0.0874585	-0.154578	-0.0325132	-0.0348927	-0.0770864	-0.0997552	-0.0133301	-0.0172573	-0.178692	-0.201037	-0.354618	-0.00684389	-0.0160245	-0.0460973	-0.783928	0	1.14334	0.332436	0.0473435	0.188019
0.153252	-3.41748	3.25088	0.416981	0	0.72783	0.161291	-0.000523499	0.0478236	0.0848718	1.88521	0.750589	0	0.014379	-0.0194871	-0.0442955	-0.0841116	-0.0299019	-0.019068	-0.0872339	-0.154107	-0.0324111	-0.0346725	-0.0767269	-0.0994295	-0.0133392	-0.0171398	-0.17818	-0.200405	-0.353504	-0.00682239	-0.0159587	-0.0458962	-0.781465	0	1.13468	0.326615	0.0472513	0.188
0.152032	-3.39027	3.2257	0.418954	0	0.716721	0.15957	-0.000518146	0.0480256	0.0841885	1.88117	0.746898	0	0.0136233	-0.0193187	-0.0439429	-0.0834541	-0.0296639	-0.0189162	-0.0865917	-0.152896	-0.0321531	-0.0342822	-0.0759956	-0.0986249	-0.0132886	-0.0169377	-0.176814	-0.19881	-0.35069	-0.00676808	-0.0158155	-0.0454732	-0.775244	0	1.12618	0.320827	0.0471661	0.187953
0.151093	-3.36933	3.20622	0.421498	0	0.707053	0.158135	0	0.048321	0.0798345	1.88001	0.744432	0	0.0128887	-0.0191865	-0.0436715	-0.082951	-0.0294807	-0.0187993	-0.0860951	-0.151967	-0.0319545	-0.0339689	-0.0754265	-0.0979794	-0.0132663	-0.016768	-0.175772	-0.197582	-0.348524	-0.00672628	-0.0157011	-0.0451386	-0.770455	0	1.11783	0.315072	0.0470878	0.187917
0.149915	-3.34306	3.18157	0.423388	0	0.696198	0.156433	0	0.0485516	0.0556068	1.87584	0.740706	0	0.0121136	-0.0190238	-0.043331	-0.0823171	-0.0292508	-0.0186528	-0.0854562	-0.150799	-0.0317053	-0.033607	-0.0747476	-0.0971673	-0.0132272	-0.0165714	-0.174453	-0.196042	-0.345806	-0.00667383	-0.0155613	-0.0447343	-0.764449	0	1.10965	0.309354	0.0470164	0.187872
0.149419	-3.332	3.17108	0.426842	0	0.68877	0.155443	0	0.0489952	0.0416555	1.87925	0.74012	0	0.0114041	-0.0189485	-0.0431877	-0.0820576	-0.0291541	-0.018591	-0.0851881	-0.150316	-0.0316004	-0.0334164	-0.0744369	-0.0967704	-0.0132514	-0.0164529	-0.173923	-0.195393	-0.344662	-0.00665175	-0.0154921	-0.0445397	-0.761919	0	1.10164	0.303674	0.0469519	0.187853
0.148186	-3.30451	3.14497	0.428425	0	0.677678	0.153661	0	0.0492185	0.0385484	1.87391	0.735869	0	0.0105989	-0.0187792	-0.0428313	-0.0813941	-0.0289135	-0.0184376	-0.0845008	-0.149092	-0.0313397	-0.0330586	-0.0737578	-0.095894	-0.0132155	-0.0162512	-0.172538	-0.193781	-0.341818	-0.00659686	-0.0153458	-0.0441248	-0.755632	0	1.0938	0.298034	0.0468941	0.187805
0.147012	-3.27833	3.11996	0.430054	0	0.666911	0.151933	0	0.0494614	0.0355104	1.86898	0.731757	0	0.00979007	-0.0186176	-0.0424919	-0.0807631	-0.0286844	-0.0182916	-0.0838379	-0.147928	-0.0310914	-0.0327235	-0.0731233	-0.0950411	-0.0131885	-0.016057	-0.17122	-0.192245	-0.33911	-0.0065446	-0.0152053	-0.043731	-0.749646	0	1.08615	0.292435	0.0468431	0.18776
0.145856	-3.25255	3.09519	0.431629	0	0.656265	0.150215	0	0.0497098	0.03252	1.86399	0.727579	0	0.00897323	-0.0184585	-0.0421578	-0.0801421	-0.0284589	-0.0181477	-0.083177	-0.146783	-0.0308469	-0.0324011	-0.0725117	-0.094187	-0.0131669	-0.015866	-0.169922	-0.190734	-0.336443	-0.00649314	-0.0150664	-0.0433461	-0.743751	0	1.07867	0.286877	0.0467985	0.187715
0.145115	-3.23603	3.07904	0.434168	0	0.647675	0.148925	0	0.0500864	0.0297493	1.86365	0.725251	0	0.00818867	-0.0183526	-0.0419436	-0.0797491	-0.0283143	-0.0180555	-0.0827412	-0.146055	-0.0306902	-0.0321841	-0.0721261	-0.0935846	-0.0131855	-0.0157229	-0.169105	-0.189765	-0.334734	-0.00646015	-0.0149704	-0.0430897	-0.739972	0	1.07139	0.281365	0.0467607	0.187687
0.144317	-3.21823	3.06158	0.436485	0	0.638821	0.147568	0	0.0504436	0.0269797	1.86244	0.722489	0	0.00738681	-0.0182397	-0.041713	-0.0793251	-0.0281586	-0.0179562	-0.0822667	-0.145269	-0.0305214	-0.0319612	-0.0717233	-0.0929356	-0.013203	-0.0155744	-0.16822	-0.188721	-0.332893	-0.00642463	-0.0148683	-0.0428194	-0.735903	0	1.0643	0.275898	0.0467296	0.187656
0.143066	-3.19033	3.03447	0.437536	0	0.627805	0.145728	0	0.0506535	0.0240544	1.85561	0.71736	0	0.00653139	-0.0180693	-0.0413514	-0.0786525	-0.0279145	-0.0178006	-0.0815315	-0.144029	-0.0302569	-0.0316404	-0.0711007	-0.0919887	-0.0131843	-0.0153764	-0.166809	-0.187085	-0.330008	-0.00636893	-0.0147191	-0.0424161	-0.729524	0	1.05741	0.270478	0.0467048	0.187608
0.141644	-3.15862	3.00366	0.438026	0	0.616018	0.143705	0	0.0508015	0.0211051	1.84646	0.711217	0	0.00565309	-0.0178774	-0.0409404	-0.0778861	-0.027637	-0.0176237	-0.0806936	-0.142617	-0.0299561	-0.0312879	-0.0704031	-0.0909237	-0.013154	-0.015161	-0.165197	-0.185226	-0.326728	-0.00630563	-0.014552	-0.0419651	-0.722273	0	1.05072	0.265105	0.0466865	0.187553
0.140363	-3.13006	2.97573	0.438775	0	0.604959	0.141826	0	0.0509855	0.0182555	1.83876	0.705572	0	0.00478133	-0.0177037	-0.0405701	-0.0771973	-0.0273871	-0.0174643	-0.0799289	-0.141346	-0.0296852	-0.030976	-0.0697894	-0.08994	-0.0131396	-0.0149632	-0.163748	-0.183551	-0.323773	-0.0062486	-0.0143996	-0.0415604	-0.715741	0	1.04424	0.259782	0.0466745	0.187504
0.139642	-3.11398	2.95953	0.440934	0	0.596596	0.140527	0	0.0513422	0.0156463	1.83765	0.702474	0	0.00394976	-0.0176016	-0.0403617	-0.076816	-0.0272464	-0.0173746	-0.0794739	-0.140639	-0.0295327	-0.0308007	-0.0694719	-0.0893056	-0.0131787	-0.0148294	-0.162949	-0.182608	-0.32211	-0.00621651	-0.0143053	-0.0413276	-0.712064	0	1.03798	0.254509	0.0466689	0.187476
0.138435	-3.08706	2.93301	0.441682	0	0.585975	0.138718	0	0.0515301	0.0128982	1.83042	0.696806	0	0.0030698	-0.017438	-0.0400129	-0.0761679	-0.0270109	-0.0172244	-0.0787403	-0.139444	-0.0292775	-0.0305206	-0.068918	-0.088355	-0.0131779	-0.0146435	-0.161583	-0.181029	-0.319326	-0.00616277	-0.0141607	-0.0409527	-0.70591	0	1.03193	0.249288	0.0466695	0.18743
0.138044	-3.07834	2.92365	0.444587	0	0.579205	0.137752	0	0.0519767	0.0104507	1.83304	0.694942	0	0.00224511	-0.0173783	-0.0398999	-0.075968	-0.0269346	-0.0171757	-0.0784619	-0.139069	-0.0291948	-0.0304345	-0.0687884	-0.0879185	-0.013254	-0.0145498	-0.161166	-0.180518	-0.318424	-0.00614537	-0.0141006	-0.0408261	-0.703916	0	1.0261	0.244118	0.0466763	0.187415
0.136669	-3.04768	2.89346	0.444671	0	0.567888	0.135765	0	0.0520838	0.00771913	1.82336	0.688043	0	0.00133877	-0.017194	-0.0395024	-0.0752278	-0.0266663	-0.0170047	-0.0776245	-0.137705	-0.028904	-0.0301297	-0.0681698	-0.0868501	-0.013245	-0.0143495	-0.159603	-0.17872	-0.315252	-0.00608416	-0.0139388	-0.0404087	-0.696904	0	1.0205	0.239002	0.0466891	0.187362
0.135681	-3.02565	2.87139	0.445734	0	0.558415	0.134176	0	0.0523054	0.00514412	1.81828	0.682836	0	0.000454636	-0.0170592	-0.0392169	-0.0747001	-0.0264735	-0.0168817	-0.0770014	-0.13673	-0.028695	-0.0299202	-0.0677571	-0.0860239	-0.0132743	-0.0141941	-0.158488	-0.177428	-0.312973	-0.00604017	-0.0138173	-0.0401111	-0.691866	0	1.01513	0.233942	0.0467082	0.187324
0.134693	-3.00362	2.84928	0.4467	0	0.548985	0.132587	0	0.0525117	0.00260225	1.81303	0.677414	0	-0.000435839	-0.0169247	-0.0389313	-0.0741725	-0.0262808	-0.0167588	-0.0763747	-0.135756	-0.0284861	-0.0297172	-0.0673537	-0.0851941	-0.013307	-0.0140411	-0.157373	-0.176136	-0.310694	-0.00599619	-0.013696	-0.0398176	-0.686828	0	1.01	0.228938	0.0467333	0.187286
0.133288	-2.97229	2.81833	0.44636	0	0.537714	0.130571	0	0.0525571	-1.14099e-05	1.80238	0.669713	0	-0.00135622	-0.0167377	-0.0385252	-0.0734157	-0.0260066	-0.016584	-0.0755092	-0.134362	-0.0281889	-0.0294259	-0.0667487	-0.0840961	-0.0133046	-0.013845	-0.15577	-0.174299	-0.307453	-0.00593364	-0.013532	-0.0394036	-0.679664	0	1.0051	0.223989	0.0467642	0.187232
0.13217	-2.94736	2.79341	0.446738	0	0.527807	0.128851	0	0.052682	-0.0025105	1.79514	0.663203	0	-0.00226311	-0.0165875	-0.0382021	-0.0728165	-0.0257885	-0.0164449	-0.0748028	-0.133257	-0.0279525	-0.0292062	-0.0662975	-0.0831788	-0.0133317	-0.0136828	-0.154501	-0.172837	-0.304874	-0.00588387	-0.0133979	-0.0390794	-0.673963	0	1.00045	0.219099	0.0468011	0.187189
0.130786	-2.91649	2.76285	0.446223	0	0.516772	0.126862	0	0.0526932	-0.0050301	1.78436	0.655148	0	-0.00318665	-0.016404	-0.037802	-0.0720711	-0.0255185	-0.0162727	-0.0739436	-0.131884	-0.0276598	-0.0289324	-0.0657205	-0.0820912	-0.013337	-0.0134946	-0.15292	-0.171027	-0.301682	-0.00582226	-0.0132368	-0.0386802	-0.666906	0	0.996045	0.214267	0.0468438	0.187135
0.130171	-2.90278	2.74852	0.447882	0	0.509218	0.125657	0	0.0529548	-0.00734841	1.78321	0.650665	0	-0.00407774	-0.0163181	-0.0376243	-0.0717484	-0.0253985	-0.0161962	-0.0735165	-0.131286	-0.0275297	-0.0288386	-0.0655399	-0.0814913	-0.0134171	-0.0133923	-0.152234	-0.170223	-0.300263	-0.00579488	-0.0131552	-0.0385145	-0.66377	0	0.991879	0.209491	0.0468914	0.187112
0.132603	-2.95701	2.79854	0.458655	0	0.515075	0.127535	0	0.0542904	-0.0090837	1.82105	0.661039	0	-0.00486006	-0.0166176	-0.0383272	-0.0731014	-0.025873	-0.0164988	-0.0748081	-0.141208	-0.028044	-0.0294387	-0.0669054	-0.082823	-0.137409	-0.0136205	-0.155097	-0.173403	-0.305873	-0.00590315	-0.0133866	-0.0392609	-0.676171	0	0.987366	0.204624	0.0469178	0.187205
0.131487	-2.93213	2.77361	0.458722	0	0.505291	0.125816	0	0.0543418	-0.0114959	1.81344	0.653605	0	-0.00579887	-0.016469	-0.0380046	-0.0725034	-0.0256552	-0.0163599	-0.0740941	-0.13285	-0.027808	-0.0292423	-0.0664871	-0.0819032	-0.0200304	-0.0134687	-0.153826	-0.171944	-0.303299	-0.00585347	-0.013254	-0.038954	-0.67048	0	0.982087	0.199569	0.0469036	0.187162
0.130846	-2.91783	2.75872	0.46014	0	0.497624	0.124578	0	0.0545424	-0.013799	1.81184	0.648277	0	-0.0067269	-0.0163807	-0.0378194	-0.0721666	-0.0255302	-0.0162801	-0.0736469	-0.132203	-0.0276725	-0.0291587	-0.0663161	-0.081285	-0.0199328	-0.0133708	-0.153106	-0.171105	-0.30182	-0.00582493	-0.0131705	-0.0387929	-0.667212	0	0.97614	0.194361	0.046852	0.187138
0.129454	-2.88679	2.72798	0.459146	0	0.486769	0.12259	0	0.0544437	-0.0161813	1.80039	0.638979	0	-0.00767912	-0.016198	-0.037417	-0.0714166	-0.0252586	-0.016107	-0.0727747	-0.130796	-0.0273781	-0.0289112	-0.0657729	-0.0801934	-0.0197207	-0.0131957	-0.15151	-0.169285	-0.298609	-0.00576296	-0.0130107	-0.0384126	-0.660114	0	0.969929	0.189106	0.0467805	0.187084
0.127789	-2.84966	2.6915	0.457172	0	0.474838	0.120337	0	0.054215	-0.018549	1.78521	0.628077	0	-0.00863478	-0.0159813	-0.0369358	-0.0705162	-0.0249337	-0.0158998	-0.0717476	-0.129114	-0.0270259	-0.0286077	-0.0650982	-0.0789324	-0.0194671	-0.0129949	-0.149594	-0.167108	-0.294769	-0.00568884	-0.0128237	-0.0379555	-0.651623	0	0.963537	0.183831	0.046692	0.18702
0.125144	-2.79068	2.63435	0.451961	0	0.458877	0.11712	0	0.0535873	-0.0209595	1.75698	0.612075	0	-0.00959712	-0.0156416	-0.0361713	-0.0690761	-0.0244176	-0.0155707	-0.0701676	-0.126442	-0.0264666	-0.0280888	-0.0639339	-0.0770579	-0.0190642	-0.0126938	-0.146532	-0.163649	-0.288667	-0.00557109	-0.0125373	-0.0372112	-0.638136	0	0.95698	0.178544	0.0465868	0.186918
0.12389	-2.76271	2.6066	0.450989	0	0.448916	0.115299	0	0.0534479	-0.0231645	1.74679	0.602705	0	-0.0105345	-0.0154779	-0.0358088	-0.0684013	-0.0241729	-0.0154147	-0.0693722	-0.125175	-0.0262013	-0.0278883	-0.0634785	-0.0760651	-0.0188731	-0.0125441	-0.145091	-0.162009	-0.285775	-0.00551527	-0.0123938	-0.0368854	-0.631742	0	0.950272	0.173255	0.0464647	0.18687
0.122381	-2.72906	2.57351	0.449079	0	0.437978	0.113234	0	0.053181	-0.0253446	1.73309	0.59182	0	-0.0114704	-0.0152824	-0.0353727	-0.0675859	-0.0238785	-0.0152269	-0.0684334	-0.12365	-0.0258822	-0.0276351	-0.0628995	-0.0749167	-0.0186432	-0.012371	-0.143352	-0.160036	-0.282294	-0.00544809	-0.012225	-0.0364882	-0.624047	0	0.94342	0.16797	0.0463257	0.186812
0.12129	-2.70473	2.54928	0.448393	0	0.428862	0.111591	0	0.0530424	-0.0274529	1.72478	0.582742	0	-0.0124038	-0.0151401	-0.0350573	-0.0670005	-0.0236656	-0.0150912	-0.0677307	-0.122548	-0.0256515	-0.0274807	-0.0625374	-0.0740362	-0.018477	-0.0122456	-0.142098	-0.158609	-0.279778	-0.00539952	-0.0120995	-0.0362198	-0.618484	0	0.936447	0.1627	0.0461699	0.18677
0.122092	-2.72262	2.56501	0.45379	0	0.427544	0.111809	0	0.0536079	-0.0294612	1.74164	0.582716	0	-0.0133585	-0.0152363	-0.0352891	-0.0674575	-0.0238221	-0.015191	-0.0680942	-0.123358	-0.0258211	-0.0277576	-0.0631414	-0.0743463	-0.0185992	-0.0123225	-0.143054	-0.159658	-0.281627	-0.00543522	-0.0121669	-0.0365197	-0.622573	0	0.929353	0.15745	0.0459971	0.186801
0.119939	-2.67461	2.51847	0.449437	0	0.414213	0.109141	0	0.0529973	-0.0315459	1.71901	0.567882	0	-0.0142834	-0.0149612	-0.0346668	-0.0662867	-0.023402	-0.0149231	-0.066795	-0.121183	-0.0253658	-0.0273728	-0.0622502	-0.0728112	-0.0182712	-0.0120926	-0.140558	-0.156842	-0.276661	-0.00533938	-0.0119349	-0.0359441	-0.611595	0	0.922059	0.152209	0.0458028	0.186718
0.118435	-2.64107	2.48568	0.447075	0	0.403635	0.10712	0	0.0526039	-0.0335584	1.7049	0.555986	0	-0.0152095	-0.0147683	-0.0342321	-0.0654732	-0.0231086	-0.0147359	-0.0658625	-0.119663	-0.0250477	-0.0271385	-0.0616926	-0.0716898	-0.0180421	-0.0119346	-0.138818	-0.154876	-0.273192	-0.00527242	-0.0117697	-0.0355661	-0.603925	0	0.913495	0.146758	0.045536	0.18666
0.117376	-2.61745	2.46233	0.446074	0	0.394933	0.105542	0	0.0523517	0	1.69667	0.546008	0	-0.0161422	-0.0146318	-0.033926	-0.0649045	-0.0229019	-0.0146042	-0.0651819	-0.118593	-0.0248237	-0.0270086	-0.0613653	-0.0708534	-0.0178808	-0.011827	-0.137596	-0.153491	-0.270749	-0.00522528	-0.0116504	-0.0353252	-0.598525	0	0.904304	0.14125	0.045226	0.186619
0.116342	-2.5944	2.43957	0.445049	0	0.386405	0.103999	0	0.052076	0	1.68869	0.535885	0	-0.0170741	-0.0144989	-0.0336272	-0.0643494	-0.0227002	-0.0144755	-0.0645169	-0.117548	-0.024605	-0.0268884	-0.0610547	-0.0700399	-0.0177233	-0.0117256	-0.136402	-0.152139	-0.268364	-0.00517925	-0.0115345	-0.0350962	-0.593253	0	0.895453	0.135892	0.0449177	0.186579
0.116094	-2.58887	2.43343	0.446593	0	0.381021	0.103219	0	0.0520826	0	1.69135	0.529306	0	-0.0180381	-0.0144652	-0.0335555	-0.0642275	-0.0226518	-0.0144447	-0.0642947	-0.117298	-0.0245526	-0.0269501	-0.0611498	-0.0697217	-0.0176855	-0.0117098	-0.136125	-0.151814	-0.267792	-0.00516821	-0.0114988	-0.0351065	-0.591988	0	0.886962	0.13069	0.0446118	0.18657
0.114326	-2.54944	2.39535	0.442861	0	0.36978	0.100993	0	0.0514429	0	1.67323	0.515084	0	-0.018935	-0.0142411	-0.0330445	-0.0632672	-0.0223068	-0.0142247	-0.0632219	-0.115511	-0.0241787	-0.0266711	-0.0604709	-0.0684686	-0.0174162	-0.0115398	-0.13407	-0.149502	-0.263714	-0.0050895	-0.0113104	-0.0346673	-0.582973	0	0.879028	0.125683	0.0443174	0.186502
0.112609	-2.51115	2.35844	0.439162	0	0.371622	0.0988317	0	0.0507851	0	1.65566	0.500866	0	-0.0198224	-0.014024	-0.0325482	-0.0623346	-0.0219718	-0.0140111	-0.0621806	-0.113777	-0.0238155	-0.0264067	-0.0598198	-0.0672573	-0.0171546	-0.0113792	-0.132073	-0.147257	-0.259753	-0.00501307	-0.0111283	-0.0342474	-0.574217	0	0.872172	0.120968	0.0440597	0.186435
0.114137	-2.54522	2.38989	0.446609	0	0.425017	0.0997598	0	0.0514182	0	1.68269	0.501952	0	-0.0209028	-0.0142142	-0.0329898	-0.0631919	-0.02227	-0.0142012	-0.0629585	-0.115321	-0.0241387	-0.0268844	-0.0608398	-0.0680587	-0.0173874	-0.0115585	-0.133869	-0.149255	-0.263278	-0.00508109	-0.0112738	-0.0348034	-0.582009	0	0.868221	0.116879	0.0439266	0.186494
0.111403	-2.48426	2.33174	0.439148	0	0.413869	0.0966618	0	0.0502702	0	1.65095	0.482335	0	-0.0217164	-0.0138705	-0.0321996	-0.0616976	-0.0217365	-0.013861	-0.0613535	-0.112558	-0.0235605	-0.0263948	-0.0596704	-0.066239	-0.0169709	-0.0113005	-0.13068	-0.14568	-0.256971	-0.00495938	-0.0109911	-0.0340878	-0.568068	0	0.867503	0.113449	0.0439352	0.186389
0.109311	-2.43761	2.2872	0.433764	0	0.354166	0.0941928	0	0.0493441	0	1.62789	0.465576	0	-0.0225521	-0.013608	-0.0315949	-0.060557	-0.0213283	-0.0136007	-0.0601118	-0.110444	-0.0231181	-0.0260535	-0.0588313	-0.0648278	-0.0166522	-0.0111131	-0.128239	-0.142944	-0.252146	-0.00486625	-0.0107742	-0.033568	-0.5574	0	0.867698	0.110225	0.043974	0.186308
0.10748	-2.39678	2.24826	0.42915	0	0.331059	0.0919891	0	0.0484852	0	1.6083	0.449837	0	-0.0233907	-0.0133786	-0.0310657	-0.05956	-0.0209711	-0.0133729	-0.0590199	-0.108594	-0.0227308	-0.025774	-0.0581269	-0.0635893	-0.0163733	-0.0109568	-0.126102	-0.14055	-0.247922	-0.00478474	-0.0105846	-0.0331303	-0.548063	0	0.868034	0.10707	0.0440053	0.186238
0.10637	-2.37202	2.22457	0.426971	0	0.322856	0.0904758	0	0.0478872	0	1.59866	0.437254	0	-0.0242794	-0.0132401	-0.0307449	-0.0589606	-0.0207545	-0.0132348	-0.0583342	-0.107473	-0.0224961	-0.0256621	-0.0577967	-0.0628047	-0.0162042	-0.0108789	-0.124807	-0.139098	-0.245362	-0.00473532	-0.0104685	-0.0329132	-0.542403	0	0.868523	0.103986	0.0440291	0.186195
0.105483	-2.35224	2.20567	0.425486	0	0.315563	0.0891831	0	0.0473446	0	1.59211	0.425449	0	-0.025184	-0.01313	-0.0304885	-0.0584839	-0.0205814	-0.0131244	-0.0577764	-0.106577	-0.0223085	-0.0256043	-0.0575839	-0.0621675	-0.016069	-0.0108281	-0.123771	-0.137938	-0.243316	-0.00469583	-0.0103757	-0.0327676	-0.53788	0	0.869171	0.10098	0.044045	0.186161
0.104576	-2.33202	2.18645	0.423832	0	0.377559	0.0878846	0	0.0467559	0	1.58525	0.413278	0	-0.0260835	-0.0130179	-0.0302264	-0.057996	-0.0204045	-0.0130116	-0.057211	-0.10566	-0.0221167	-0.0255446	-0.0573623	-0.0615289	-0.0159309	-0.0107792	-0.122711	-0.136752	-0.241224	-0.00465546	-0.0102819	-0.0326204	-0.533255	0	0.869989	0.0980562	0.0440533	0.186126
0.103225	-2.30189	2.15801	0.420462	0	0.369645	0.086192	0	0.0459418	0	1.57206	0.398804	0	-0.0269285	-0.0128507	-0.0298359	-0.0572624	-0.0201409	-0.0128435	-0.0564024	-0.104295	-0.0218309	-0.0253845	-0.0569097	-0.0606313	-0.0157251	-0.0106886	-0.121129	-0.134986	-0.238107	-0.00459531	-0.0101447	-0.0323432	-0.526366	0	0.87099	0.095221	0.044054	0.186074
0.10237	-2.28282	2.1401	0.418793	0	0.343444	0.0849694	0	0.0452981	0	1.56586	0.386345	0	-0.0278231	-0.012746	-0.0295887	-0.0568025	-0.019974	-0.0127371	-0.0558737	-0.103432	-0.0216501	-0.0253416	-0.0567173	-0.0600477	-0.0155948	-0.0106531	-0.120127	-0.133868	-0.236135	-0.00455725	-0.0100581	-0.0322202	-0.522006	0	0.872181	0.0924793	0.0440469	0.186041
0.101859	-2.27143	2.12952	0.418296	0	0.34663	0.0840727	0	0.0447614	0	1.56455	0.37516	0	-0.0287585	-0.0126848	-0.029441	-0.0565324	-0.0198743	-0.0126735	-0.05554	-0.102915	-0.021542	-0.0253815	-0.0567071	-0.0596845	-0.015517	-0.0106572	-0.119526	-0.133199	-0.234956	-0.0045345	-0.0100068	-0.032206	-0.519401	0	0.873573	0.0898364	0.044032	0.186022
0.100487	-2.24083	2.10097	0.414527	0	0.289564	0.082408	0	0.043821	0	1.55092	0.35984	0	-0.0295772	-0.0125164	-0.0290445	-0.0557861	-0.0196066	-0.0125028	-0.0547325	-0.101529	-0.0212519	-0.0252225	-0.0562441	-0.0588111	-0.015308	-0.0105765	-0.117915	-0.131405	-0.231792	-0.00447343	-0.00987061	-0.0319345	-0.512405	0	0.875172	0.0872968	0.0440092	0.185969
0.0994281	-2.21722	2.07911	0.411809	0	0.281997	0.0810434	0	0.0429739	0	1.54173	0.345675	0	-0.0304289	-0.0123877	-0.0287384	-0.0552125	-0.0194	-0.0123711	-0.0541033	-0.100459	-0.0210279	-0.0251385	-0.055946	-0.0581403	-0.0151467	-0.0105321	-0.116669	-0.130021	-0.229349	-0.00442629	-0.00976675	-0.0317621	-0.507005	0	0.876991	0.0848664	0.0439785	0.185928
0.098453	-2.19548	2.05913	0.409303	0	0.274816	0.0797698	0	0.0421228	0	1.53372	0.331625	0	-0.0312855	-0.01227	-0.0284566	-0.0546848	-0.0192098	-0.0122497	-0.0535252	-0.0994739	-0.0208217	-0.0250759	-0.0556922	-0.0575331	-0.0149981	-0.0105005	-0.115521	-0.128745	-0.2271	-0.00438288	-0.0096723	-0.0316193	-0.502033	0	0.879039	0.0825503	0.0439398	0.18589
0.0971725	-2.16692	2.03286	0.405547	0	0.266648	0.0782393	0	0.0411025	0	1.52126	0.316004	0	-0.032086	-0.0121145	-0.0280865	-0.0539879	-0.0189599	-0.0120904	-0.0527828	-0.0981801	-0.0205509	-0.0249427	-0.0552755	-0.0567548	-0.014803	-0.0104411	-0.114013	-0.127071	-0.224146	-0.00432587	-0.00954852	-0.0313869	-0.495503	0	0.881325	0.0803535	0.0438933	0.185841
0.0962944	-2.14734	2.01516	0.403205	0	0.259982	0.0770842	0	0.0402134	0	1.5146	0.301875	0	-0.0329426	-0.0120098	-0.0278327	-0.0535131	-0.0187886	-0.0119812	-0.0522678	-0.0972929	-0.0203652	-0.0249063	-0.0550725	-0.0562325	-0.0146693	-0.0104276	-0.112975	-0.125923	-0.222121	-0.00428678	-0.00946588	-0.0312818	-0.491026	0	0.883856	0.0782808	0.0438386	0.185807
0.0950214	-2.11895	1.9893	0.399266	0	0.25204	0.0755954	0	0.0391171	0	1.50216	0.285828	0	-0.0337228	-0.0118563	-0.0274647	-0.0528195	-0.0185402	-0.0118228	-0.0515397	-0.0960067	-0.020096	-0.0247771	-0.0546573	-0.0554861	-0.0144753	-0.010377	-0.111473	-0.124258	-0.219184	-0.00423011	-0.00934504	-0.0310589	-0.484534	0	0.886647	0.0763379	0.0437761	0.185758
0.0938068	-2.09187	1.96479	0.395443	0	0.244403	0.0741766	0	0.0380063	0	1.49053	0.269811	0	-0.0345009	-0.0117105	-0.0271137	-0.0521577	-0.0183032	-0.0116716	-0.050849	-0.0947795	-0.0198391	-0.0246627	-0.0542717	-0.0547887	-0.0142903	-0.0103363	-0.110038	-0.12267	-0.216382	-0.00417604	-0.00923111	-0.0308574	-0.478341	0	0.8897	0.0745291	0.0437054	0.185712
0.0930737	-2.07552	1.95051	0.393364	0	0.238485	0.0731975	0	0.0370594	0	1.48595	0.255542	0	-0.0353608	-0.0116254	-0.0269018	-0.0517621	-0.0181602	-0.0115804	-0.0504292	-0.0940388	-0.019684	-0.0246652	-0.0541444	-0.0543942	-0.0141786	-0.01035	-0.109165	-0.121711	-0.214691	-0.0041434	-0.00916613	-0.0308087	-0.474603	0	0.893028	0.0728597	0.0436266	0.185683
0.0922092	-2.05624	1.93359	0.390691	0	0.232201	0.0721185	0	0.036017	0	1.47944	0.240476	0	-0.0361895	-0.0115243	-0.0266519	-0.0512933	-0.0179915	-0.0114729	-0.049942	-0.0931653	-0.0195012	-0.0246374	-0.0539455	-0.0539347	-0.0140469	-0.010354	-0.108138	-0.120581	-0.212697	-0.00410492	-0.00908917	-0.0307234	-0.470194	0	0.896636	0.0713342	0.0435395	0.18565
0.0914024	-2.03825	1.91802	0.38815	0	0.226186	0.0711055	0	0.0349588	0	1.47379	0.225385	0	-0.0370235	-0.0114309	-0.0264187	-0.0508562	-0.0178341	-0.0113725	-0.0494918	-0.0923502	-0.0193306	-0.024625	-0.0537771	-0.0535235	-0.013924	-0.0103681	-0.107177	-0.119525	-0.210836	-0.004069	-0.00901903	-0.0306599	-0.46608	0	0.900539	0.0699583	0.0434444	0.185619
0.0902337	-2.01219	1.89499	0.384111	0	0.219074	0.0697957	0	0.0337094	0	1.46275	0.208636	0	-0.037771	-0.0112927	-0.0260809	-0.0502182	-0.017606	-0.0112271	-0.0488478	-0.0911694	-0.0190834	-0.0245252	-0.0534099	-0.0529101	-0.013746	-0.0103479	-0.10579	-0.117997	-0.20814	-0.00401697	-0.00891405	-0.030487	-0.460121	0	0.904739	0.0687358	0.043341	0.185574
0.0890724	-1.98629	1.87225	0.380002	0	0.212088	0.0685109	0	0.0324246	0	1.4518	0.191714	0	-0.0385072	-0.0111559	-0.0257452	-0.0495838	-0.0173795	-0.0110826	-0.0482135	-0.089996	-0.0188378	-0.0244275	-0.0530443	-0.0523156	-0.0135691	-0.0103323	-0.10441	-0.116479	-0.205462	-0.00396528	-0.00881092	-0.0303195	-0.454199	0	0.909248	0.067672	0.0432295	0.185529
0.0880123	-1.96265	1.85176	0.376191	0	0.205527	0.0673314	0	0.031143	0	1.44233	0.174972	0	-0.0392543	-0.0110322	-0.0254388	-0.0490051	-0.0171726	-0.0109507	-0.0476406	-0.0889249	-0.0186136	-0.024355	-0.0527316	-0.0517961	-0.0134076	-0.0103311	-0.103148	-0.115092	-0.203016	-0.00391808	-0.00871893	-0.0301871	-0.448793	0	0.914074	0.0667713	0.0431097	0.185488
0.08697	-1.93941	1.83178	0.372355	0	0.199118	0.0661852	0	0.0298302	0	1.43311	0.158087	0	-0.0399942	-0.0109112	-0.0251376	-0.0484358	-0.0169692	-0.010821	-0.0470831	-0.0878718	-0.0183932	-0.0242872	-0.0524262	-0.0513018	-0.0132488	-0.0103357	-0.101906	-0.113729	-0.200612	-0.00387168	-0.0086298	-0.0300634	-0.443479	0	0.919225	0.0660385	0.0429817	0.185448
0.0856213	-1.90933	1.8055	0.367215	0	0.191856	0.0647974	0	0.0283547	0	1.41924	0.139907	0	-0.0406431	-0.0107524	-0.0247477	-0.0476962	-0.0167061	-0.0106532	-0.0463632	-0.0865091	-0.0181079	-0.0241429	-0.051948	-0.0506393	-0.0130434	-0.0103109	-0.100303	-0.111966	-0.197501	-0.00381164	-0.00851137	-0.0298454	-0.436601	0	0.924708	0.065478	0.0428454	0.185396
0.0844288	-1.88274	1.78264	0.362593	0	0.185191	0.0635619	0	0.0269061	0	1.4077	0.122122	0	-0.0413159	-0.0106135	-0.0244031	-0.0470427	-0.0164734	-0.0105048	-0.045735	-0.0853043	-0.0178557	-0.0240371	-0.0515527	-0.0500848	-0.0128617	-0.0103063	-0.0988819	-0.110406	-0.19475	-0.00375856	-0.00840951	-0.0296794	-0.43052	0	0.930528	0.0650939	0.0427006	0.185351
0.0833216	-1.85805	1.7617	0.358217	0	0.178891	0.0624173	0	0.025455	0	1.39742	0.10446	0	-0.041997	-0.0104856	-0.024083	-0.0464361	-0.0162574	-0.0103671	-0.0451595	-0.0841856	-0.0176216	-0.0239524	-0.0512013	-0.0495958	-0.012693	-0.0103145	-0.0975595	-0.108958	-0.192196	-0.00370927	-0.00831721	-0.0295434	-0.424875	0	0.936695	0.0648908	0.0425476	0.185308
0.0826424	-1.8429	1.74988	0.355457	0	0.173971	0.0616493	0	0.0241362	0	1.39368	0.0880336	0	-0.0427867	-0.0104118	-0.0238867	-0.0460665	-0.0161249	-0.0102826	-0.0448245	-0.0834993	-0.0174779	-0.0239762	-0.051087	-0.0493768	-0.0125896	-0.0103731	-0.0967373	-0.10807	-0.19063	-0.00367903	-0.00826848	-0.0295481	-0.421411	0	0.943218	0.0648731	0.0423862	0.185282
0.0810184	-1.80669	1.71835	0.348833	0	0.166334	0.0601108	0	0.022409	0	1.37543	0.0683348	0	-0.0432903	-0.0102201	-0.0234173	-0.0451722	-0.015808	-0.0100805	-0.0439777	-0.0818585	-0.0171345	-0.023759	-0.0504378	-0.0486089	-0.0123422	-0.0103314	-0.094807	-0.105947	-0.186884	-0.00360673	-0.00812699	-0.0292505	-0.41313	0	0.950102	0.0650448	0.0422166	0.185219
0.0790973	-1.76385	1.68069	0.340915	0	0.157972	0.0583487	0	0.0205369	0	1.3525	0.0476543	0	-0.0436782	-0.00999163	-0.0228621	-0.0441125	-0.0154332	-0.00984146	-0.0429743	-0.0799175	-0.0167282	-0.023463	-0.0496139	-0.0476781	-0.0120495	-0.0102593	-0.0925275	-0.103434	-0.182452	-0.00352121	-0.00795697	-0.0288569	-0.403334	0	0.957352	0.0654097	0.0420384	0.185145
0.0777062	-1.73283	1.6543	0.335026	0	0.151297	0.0570487	0	0.0188396	0	1.33767	0.0285753	0	-0.0442024	-0.00982984	-0.02246	-0.0433463	-0.0151617	-0.00966838	-0.0422673	-0.078512	-0.016434	-0.023301	-0.0490836	-0.0470779	-0.0118376	-0.0102484	-0.0908679	-0.101615	-0.179244	-0.00345928	-0.00784062	-0.0286364	-0.39624	0	0.964959	0.0659706	0.041851	0.185092
0.0781026	-1.74167	1.66565	0.336262	0	0.149825	0.0572381	0	0.0177795	0	1.35065	0.0145824	0	-0.0452876	-0.00989239	-0.0225746	-0.0435721	-0.0152391	-0.0097177	-0.0425448	-0.0789125	-0.0165178	-0.023603	-0.0495694	-0.04756	-0.011898	-0.0104418	-0.0913011	-0.102134	-0.180158	-0.00347693	-0.00790315	-0.0290049	-0.398262	0	0.972448	0.0666894	0.041632	0.185107
0.0778078	-1.73509	1.66262	0.334645	0	0.146409	0.0568707	0	0.0164137	0	1.35299	-0.00179767	0	-0.046155	-0.00986884	-0.0224894	-0.0434138	-0.0151816	-0.00968102	-0.0424497	-0.0786146	-0.0164555	-0.0237276	-0.0496614	-0.0476446	-0.0118531	-0.0105622	-0.0909232	-0.101748	-0.179478	-0.00346381	-0.00789807	-0.0291521	-0.396759	0	0.979538	0.0675473	0.0413685	0.185096
0.0771778	-1.72104	1.65267	0.331599	0	0.142109	0.0562438	0	0.014883	0	1.35013	-0.0193888	0	-0.0469066	-0.00980373	-0.0223073	-0.0430691	-0.0150586	-0.00960263	-0.0421771	-0.0779781	-0.0163222	-0.0237653	-0.0495597	-0.047544	-0.0117571	-0.0106488	-0.0901515	-0.100924	-0.178025	-0.00343576	-0.00786073	-0.0291927	-0.393546	0	0.986228	0.0685504	0.0410613	0.185071
0.0770168	-1.71745	1.65275	0.330384	0	0.139162	0.0560134	0	0.013479	0	1.35474	-0.0360208	0	-0.0478187	-0.0097979	-0.0222607	-0.0429846	-0.0150272	-0.0095826	-0.0421673	-0.0778154	-0.0162882	-0.023928	-0.0497273	-0.0477397	-0.0117326	-0.0107934	-0.0899279	-0.100714	-0.177653	-0.00342859	-0.00787127	-0.0293937	-0.392725	0	0.992508	0.0697029	0.0407105	0.185065
0.0761771	-1.69873	1.63867	0.326338	0	0.134419	0.0552474	0	0.0117934	0	1.34868	-0.0546532	0	-0.0484848	-0.00970734	-0.022018	-0.0425227	-0.0148634	-0.00947812	-0.041792	-0.076967	-0.0161106	-0.0239111	-0.0495002	-0.0475438	-0.0116046	-0.0108638	-0.0889083	-0.0996156	-0.175716	-0.00339121	-0.00781522	-0.0293718	-0.388443	0	0.998444	0.0710149	0.0403202	0.185033
0.0749822	-1.67208	1.61723	0.320765	0	0.128816	0.0542127	0	0.00995121	0	1.33697	-0.0742889	0	-0.0490058	-0.00957256	-0.0216726	-0.041863	-0.0146302	-0.00932945	-0.0412285	-0.0757597	-0.0158579	-0.023798	-0.0490618	-0.0471491	-0.0114226	-0.0108959	-0.0874717	-0.0980531	-0.17296	-0.00333802	-0.0077247	-0.0292326	-0.38235	0	1.00411	0.0724954	0.0398944	0.184987
0.0733552	-1.6358	1.58678	0.313344	0	0.122188	0.0528509	0	0.00793615	0	1.31831	-0.0949542	0	-0.0493404	-0.00938378	-0.0212024	-0.0409626	-0.0143128	-0.00912702	-0.0404343	-0.0741158	-0.0155138	-0.0235659	-0.0483642	-0.046508	-0.0111748	-0.0108793	-0.0855283	-0.0959255	-0.169207	-0.00326559	-0.00759188	-0.0289477	-0.374054	0	1.00949	0.0741458	0.0394335	0.184924
0.0721226	-1.60831	1.56478	0.307453	0	0.116724	0.0518264	0	0.00602681	0	1.30589	-0.114774	0	-0.0498032	-0.00924487	-0.0208461	-0.0402809	-0.0140723	-0.00897365	-0.039862	-0.0728705	-0.0152531	-0.0234377	-0.047891	-0.0461177	-0.010987	-0.0109114	-0.0840458	-0.0943136	-0.166364	-0.00321071	-0.0074994	-0.0287969	-0.367769	0	1.01457	0.0759664	0.0389378	0.184877
0.0730177	-1.62828	1.58796	0.310206	0	0.116815	0.0525165	0	0.0047572	0	1.3278	-0.130571	0	-0.0511145	-0.00937413	-0.0211048	-0.0407818	-0.0142469	-0.00908502	-0.0404615	-0.0737748	-0.0154424	-0.0238923	-0.0486724	-0.0470289	-0.0111234	-0.011203	-0.0850522	-0.0954841	-0.168429	-0.00325056	-0.00762143	-0.0293792	-0.372333	0	1.01944	0.0779648	0.0384124	0.184911
0.0715134	-1.59473	1.56048	0.303056	0	0.159812	0.0513095	0	0.00269213	0	1.31104	-0.151269	0	-0.0514447	-0.00920178	-0.02067	-0.0399482	-0.0139534	-0.00889786	-0.0397525	-0.0722549	-0.0151243	-0.0236882	-0.0480309	-0.0465035	-0.0108942	-0.011209	-0.0832496	-0.093517	-0.164959	-0.00318359	-0.00750373	-0.0291401	-0.364662	0	1.02514	0.0802242	0.0379026	0.184853
0.0698488	-1.55761	1.5297	0.29517	0	0.128933	0.0499966	0	0.000559579	0	1.29157	-0.172192	0	-0.0516789	-0.00900944	-0.0201889	-0.039025	-0.0136286	-0.00869074	-0.0389612	-0.0705731	-0.0147722	-0.0234358	-0.0472857	-0.0458929	-0.0106406	-0.0111965	-0.0812589	-0.0913402	-0.161119	-0.00310949	-0.00737067	-0.0288445	-0.356174	0	-2.11421	0.0827723	0.0374232	0.184789
0.0678576	-1.51321	1.49208	0.285864	0	0.0995969	0.0484476	0	-0.00168101	0	1.26663	-0.193503	0	-0.0517382	-0.00877606	-0.0196134	-0.0379195	-0.0132401	-0.00844299	-0.0379961	-0.0685612	-0.0143511	-0.0230873	-0.0463354	-0.0450941	-0.0103373	-0.0111441	-0.0788855	-0.0887363	-0.156526	-0.00302085	-0.00720533	-0.0284325	-0.34602	0	0.66398	0.0856111	0.0369742	0.184713
0.0667581	-1.48869	1.47349	0.280151	0	0.0949305	0.0476226	0	-0.00368516	0	1.25621	-0.21341	0	-0.0521618	-0.0086554	-0.0192956	-0.0373095	-0.0130256	-0.00830619	-0.0375258	-0.0674503	-0.0141186	-0.022985	-0.0459123	-0.044851	-0.0101698	-0.0112039	-0.0775545	-0.0872985	-0.15399	-0.0029719	-0.00713066	-0.028332	-0.340414	0	0.657725	0.0887422	0.036555	0.18467
0.0658851	-1.46922	1.45984	0.275303	0	0.0909156	0.0469934	0	-0.00565474	0	1.24949	-0.233092	0	-0.0526709	-0.00856364	-0.0190432	-0.0368251	-0.0128552	-0.00819757	-0.0371857	-0.0665683	-0.013934	-0.0229449	-0.0456204	-0.0447597	-0.0100368	-0.0112946	-0.0764874	-0.0861569	-0.151976	-0.00293304	-0.00707975	-0.0283125	-0.335962	0	1.69349	0.0921686	0.0361652	0.184637
0.0643225	-1.43437	1.4316	0.267549	0	0.0853432	0.0458422	0	-0.00782498	0	1.23132	-0.253583	1.73185	-0.0528384	-0.00838492	-0.0185916	-0.0359565	-0.0125504	-0.00800315	-0.0364719	-0.0649895	-0.0136035	-0.0227052	-0.0449034	-0.0442564	-0.00979875	-0.0112989	-0.0746136	-0.0841135	-0.148372	-0.00286347	-0.00695974	-0.0280475	-0.327994	0	-0.166183	0.104093	0.0344261	0.184576
0.0626761	-1.39766	1.40165	0.259384	0	0.14486	0.0446455	0	-0.010026	0	1.21162	-0.274017	0.0476962	-0.0529347	-0.00819571	-0.0181157	-0.0350408	-0.0122291	-0.0077983	-0.0357168	-0.063326	-0.0132553	-0.0224365	-0.0441261	-0.043711	-0.00954794	-0.0112925	-0.0726414	-0.0819606	-0.144574	-0.00279018	-0.00683176	-0.02775	-0.319599	0	0.65355	0.0864675	0.0367802	0.184513
0.0619281	-1.38098	1.39099	0.254857	0	0.142939	0.0441674	0	-0.0120329	0	1.20688	-0.293659	0.050092	-0.0534445	-0.0081205	-0.0178995	-0.0346246	-0.0120832	-0.00770523	-0.0354619	-0.0625703	-0.0130971	-0.0224245	-0.0438917	-0.0437333	-0.00943399	-0.0114047	-0.0717183	-0.0809824	-0.142848	-0.00275688	-0.00679588	-0.0277761	-0.315785	0	0.649643	0.0869178	0.0366328	0.184484
0.0618958	-1.38026	2.82819	0.427684	0	0.133404	-1.5553	0	0.319803	0	0.11191	4.48011	0.0485483	-0.0538662	-0.00810733	-0.0178902	-0.0346183	-0.0120769	-0.00770121	-0.0353051	-0.0625376	-0.0130903	-0.0224438	-0.0439831	-0.0433776	-0.00942907	-0.0113299	-0.0717075	-0.0809402	-0.142774	-0.00275544	-0.00676853	-0.0277226	-0.31562	0	1.68711	0.021211	0.071831	0.184483

## Sheet: NW_AG
Table S2_NW_AG. Production or consumption rates of metabolites (mmol/h per L medium) and biomass yield (gDW/g-(fiber+mucin)) during De-stat experiment in arabinogalactan plus mucin medium using fecal pool from normal weight children. Metabolite abbreviations in the tab 'metabolite abbreviations'.
1/h	mmol/L/h	mmol/L/h	mmol/L/h	mmol/L/h	mmol/L/h	mmol/L/h	mmol/L/h	mmol/L/h	mmol/L/h	mmol/L/h	mmol/L/h	mmol/L/h	mmol/L/h	mmol/L/h	mmol/L/h	mmol/L/h	mmol/L/h	mmol/L/h	mmol/L/h	mmol/L/h	mmol/L/h	mmol/L/h	mmol/L/h	mmol/L/h	mmol/L/h	mmol/L/h	mmol/L/h	mmol/L/h	mmol/L/h	mmol/L/h	mmol/L/h	mmol/L/h	mmol/L/h	mmol/L/h	mmol/L/h	mmol/L/h	mmol/L/h	gDW/g-substrate
D	r-glc	r-ace	r-but	r-etOH	r-for	r-glyc	r-isobut	r-isoval	r-lact	r-prop	r-suc	r-valer	r-ala	r-arg	r-asp	r-asn	r-cys	r-gln	r-glu	r-gly	r-his	r-ile	r-leu	r-lys	r-met	r-phe	r-pro	r-ser	r-thr	r-trp	r-tyr	r-val	r-muc	r-CH4	r-CO2	r-H2	r-H2S	Yxs
0.223732	-4.94335	4.71468	0.0325073	0	1.3965	0.159061	0	0.0996082	0	2.52847	0.29925	0	0.00171456	-0.028124	-0.0574838	-0.122773	-0.0432529	-0.0275816	-0.103301	-0.21382	-0.00660092	-0.0499026	-0.105064	-0.102899	-0.0194293	-0.0161427	-0.25523	-0.289885	-0.50963	-0.00986853	-0.0115341	-0.036586	-1.13038	0	1.46142	0.527248	0.0462162	0.170308
0.223197	-4.93184	4.7353	0.0364305	0	1.40395	0.157398	0	0.0989864	0	2.54866	0.296747	0	0.00106295	-0.0280496	-0.0578655	-0.12245	-0.0431521	-0.0275174	-0.103944	-0.215223	-0.00736262	-0.0497998	-0.104647	-0.105345	-0.0194726	-0.0163072	-0.254697	-0.289209	-0.508361	-0.00984554	-0.0115896	-0.0361561	-1.12775	0	1.46009	0.53104	0.0463539	0.170266
0.22	-4.86098	4.70172	0.0402787	0	1.39542	0.153726	0	0.0971384	0	2.54047	0.290509	0	0.00034118	-0.0276369	-0.0575999	-0.12065	-0.0425321	-0.027122	-0.103414	-0.214206	-0.00811038	-0.049099	-0.102956	-0.106761	-0.0192895	-0.0162934	-0.251104	-0.285054	-0.500967	-0.00970408	-0.0115131	-0.0352614	-1.11155	0	1.45873	0.534828	0.0464911	0.170014
0.2188	-4.83466	4.70667	0.044531	0	1.39788	0.151678	0	0.0962308	0	2.5513	0.287116	0	-0.000254365	-0.0274794	-0.0578282	-0.11996	-0.0423019	-0.0269752	-0.103698	-0.214823	-0.00888607	-0.0488413	-0.102223	-0.108744	-0.0192676	-0.0163991	-0.249806	-0.283511	-0.498171	-0.00965155	-0.0115349	-0.0347621	-1.10553	0	1.45735	0.538613	0.0466278	0.16992
0.2176	-4.80837	4.71052	0.0489738	0	1.39981	0.149692	0	0.0953334	0	2.56095	0.283742	0	-0.000811819	-0.0273227	-0.0580623	-0.119272	-0.0420718	-0.0268285	-0.103949	-0.215347	-0.00967317	-0.0485807	-0.10149	-0.110622	-0.0192413	-0.0164976	-0.248508	-0.281969	-0.495375	-0.00959905	-0.0115563	-0.0342872	-1.09951	0	1.45595	0.542394	0.0467639	0.169825
0.2164	-4.78208	4.7133	0.0535987	0	1.40124	0.147764	0	0.0944459	0	2.56945	0.280388	0	-0.00133222	-0.0271667	-0.058302	-0.118585	-0.0418418	-0.0266818	-0.104166	-0.21578	-0.0104716	-0.0483173	-0.100758	-0.112397	-0.0192105	-0.0165891	-0.24721	-0.280427	-0.49258	-0.00954658	-0.0115775	-0.0338361	-1.0935	0	1.45454	0.54617	0.0468996	0.169731
0.2152	-4.75581	4.71503	0.0583976	0	1.40217	0.145895	0	0.0935683	0	2.57684	0.277054	0	-0.00181661	-0.0270114	-0.0585474	-0.117899	-0.041612	-0.0265352	-0.10435	-0.216124	-0.0112812	-0.0480512	-0.100028	-0.11407	-0.0191756	-0.0166737	-0.245912	-0.278887	-0.489786	-0.00949414	-0.0115984	-0.0334082	-1.0875	0	1.45309	0.549943	0.0470347	0.169636
0.214	-4.72956	4.71573	0.0633622	0	1.4026	0.144081	0	0.0927001	0	2.58312	0.273739	0	-0.002266	-0.0268569	-0.0587984	-0.117215	-0.0413823	-0.0263888	-0.104503	-0.216382	-0.0121019	-0.0477826	-0.0992988	-0.115645	-0.0191365	-0.0167515	-0.244614	-0.277347	-0.486994	-0.00944173	-0.0116189	-0.0330029	-1.08149	0	1.45163	0.553711	0.0471693	0.169542
0.2128	-4.70332	4.71542	0.0684844	0	1.40256	0.142323	0	0.0918413	0	2.58833	0.270445	0	-0.0026814	-0.026703	-0.0590548	-0.116532	-0.0411527	-0.0262424	-0.104625	-0.216556	-0.0129336	-0.0475115	-0.098571	-0.117123	-0.0190934	-0.0168228	-0.243315	-0.275809	-0.484202	-0.00938935	-0.0116391	-0.0326196	-1.0755	0	1.45015	0.557475	0.0473034	0.169447
0.2116	-4.6771	4.71411	0.0737563	0	1.40204	0.140618	0	0.0909916	0	2.59249	0.26717	0	-0.0030638	-0.0265497	-0.0593167	-0.115851	-0.0409233	-0.0260961	-0.104716	-0.216648	-0.0137762	-0.047238	-0.0978446	-0.118506	-0.0190464	-0.0168877	-0.242017	-0.274271	-0.481411	-0.009337	-0.0116589	-0.0322578	-1.0695	0	1.44865	0.561235	0.047437	0.169353
0.2104	-4.65089	4.71183	0.0791701	0	1.40106	0.138964	0	0.0901508	0	2.59563	0.263914	0	-0.00341419	-0.0263972	-0.0595839	-0.11517	-0.040694	-0.0259498	-0.104778	-0.21666	-0.0146295	-0.0469623	-0.0971197	-0.119796	-0.0189955	-0.0169463	-0.240719	-0.272734	-0.478621	-0.00928468	-0.0116783	-0.0319167	-1.06351	0	1.44713	0.56499	0.0475701	0.169258
0.2092	-4.6247	4.7086	0.0847179	0	1.39963	0.137362	0	0.0893187	0	2.59777	0.260679	0	-0.00373355	-0.0262452	-0.0598563	-0.114491	-0.0404648	-0.0258037	-0.104811	-0.216595	-0.0154934	-0.0466844	-0.0963964	-0.120996	-0.018941	-0.0169988	-0.239421	-0.271198	-0.475832	-0.00923239	-0.0116973	-0.0315959	-1.05752	0	1.44559	0.56874	0.0477026	0.169164
0.208	-4.59852	4.70443	0.090392	0	1.39775	0.135809	0	0.0884951	0	2.59893	0.257463	0	-0.00402283	-0.0260938	-0.060134	-0.113814	-0.0402357	-0.0256576	-0.104815	-0.216455	-0.0163677	-0.0464045	-0.095675	-0.122108	-0.0188829	-0.0170453	-0.238122	-0.269663	-0.473045	-0.00918014	-0.0117159	-0.0312949	-1.05153	0	1.44403	0.572486	0.0478347	0.16907
0.2068	-4.57236	4.69935	0.0961849	0	1.39544	0.134303	0	0.0876797	0	2.59914	0.254267	0	-0.00428299	-0.025943	-0.0604168	-0.113137	-0.0400068	-0.0255117	-0.104792	-0.216241	-0.0172524	-0.0461226	-0.0949553	-0.123133	-0.0188214	-0.0170861	-0.236824	-0.268129	-0.470258	-0.00912791	-0.011734	-0.0310129	-1.04555	0	1.44245	0.576228	0.0479662	0.168975
0.2056	-4.54621	4.69338	0.102089	0	1.3927	0.132844	0	0.0868725	0	2.59842	0.25109	0	-0.00451496	-0.0257928	-0.0607046	-0.112462	-0.039778	-0.0253658	-0.104741	-0.215958	-0.0181474	-0.0458388	-0.0942375	-0.124073	-0.0187565	-0.0171212	-0.235526	-0.266596	-0.467472	-0.00907571	-0.0117517	-0.0307496	-1.03957	0	1.44085	0.579964	0.0480972	0.168881
0.2044	-4.52008	4.68652	0.108097	0	1.38954	0.13143	0	0.0860731	0	2.59679	0.247934	0	-0.00471968	-0.0256431	-0.0609973	-0.111788	-0.0395494	-0.02522	-0.104664	-0.215605	-0.0190523	-0.0455533	-0.0935218	-0.124931	-0.0186883	-0.0171508	-0.234227	-0.265063	-0.464687	-0.00902354	-0.0117689	-0.0305042	-1.03359	0	1.43924	0.583695	0.0482277	0.168786
0.2032	-4.49396	4.67881	0.114202	0	1.38598	0.13006	0	0.0852815	0	2.59428	0.244796	0	-0.00489807	-0.025494	-0.061295	-0.111115	-0.0393208	-0.0250742	-0.104562	-0.215186	-0.0199672	-0.045266	-0.0928082	-0.125708	-0.0186169	-0.017175	-0.232928	-0.263532	-0.461904	-0.0089714	-0.0117856	-0.0302764	-1.02762	0	1.4376	0.587422	0.0483577	0.168692
0.202	-4.46786	4.67025	0.120396	0	1.38201	0.128732	0	0.0844973	0	2.59091	0.241679	0	-0.00505103	-0.0253453	-0.0791882	-0.110443	-0.0390925	-0.0249286	-0.104434	-0.214703	-0.346551	-0.0449772	-0.0920968	-0.126407	-0.0185425	-0.017194	-0.23163	-0.262001	-0.483463	-0.00891929	-0.0118017	-0.0300655	-1.02165	0	1.43595	0.591143	0.0484871	0.168597
0.2008	-4.44177	4.66088	0.126672	0	1.37766	0.127446	0	0.0837205	0	2.5867	0.238581	0	-0.00517945	-0.0251972	-0.0575719	-0.109773	-0.0388642	-0.024783	-0.104282	-0.214157	-0.0421254	-0.044687	-0.0913876	-0.127029	-0.0184651	-0.0172079	-0.230331	-0.260471	-0.459456	-0.00886721	-0.0118173	-0.029871	-1.01569	0	1.43427	0.594859	0.0486161	0.168503
0.195317	-4.32019	4.55493	0.131253	0	1.3446	0.123292	0	0.0810904	0	2.52942	0.230062	0	-0.00524701	-0.0245069	-0.055996	-0.106737	-0.0378004	-0.0241047	-0.101985	-0.209184	-0.0409723	-0.0434334	-0.0886855	-0.125211	-0.0179987	-0.0168754	-0.22409	-0.253341	-0.44688	-0.00862449	-0.011593	-0.0290161	-0.987884	0	1.43258	0.59857	0.0487445	0.168071
0.185844	-4.10964	4.35762	0.13392	0	1.28442	0.11652	0	0.076753	0	2.42165	0.216596	0	-0.00523623	-0.0233117	-0.053267	-0.101501	-0.0359582	-0.0229299	-0.097651	-0.200015	-0.0389755	-0.0412831	-0.0841367	-0.121004	-0.0171666	-0.0162112	-0.213241	-0.240995	-0.425101	-0.00820417	-0.0111404	-0.0275554	-0.93974	0	1.43087	0.602276	0.0488724	0.167326
0.176106	-3.8932	4.15182	0.136071	0	1.22164	0.109667	0	0.0723326	0	2.30861	0.202949	0	-0.00517525	-0.0220837	-0.0504616	-0.096121	-0.0340644	-0.0217223	-0.0931158	-0.19043	-0.0369228	-0.0390731	-0.0794806	-0.116437	-0.016304	-0.0155098	-0.202081	-0.228302	-0.402713	-0.00777209	-0.0106657	-0.0260782	-0.890247	0	1.42915	0.605976	0.0489998	0.16656
0.167497	-3.70196	3.96917	0.138346	0	1.16563	0.103663	0	0.068429	0	2.20766	0.190866	0	-0.00508516	-0.0209992	-0.0479828	-0.0913681	-0.032391	-0.0206552	-0.0890818	-0.181878	-0.035109	-0.0371166	-0.0753639	-0.112317	-0.0155377	-0.0148852	-0.192221	-0.217087	-0.38293	-0.0073903	-0.0102482	-0.0247998	-0.846515	0	1.42741	0.609671	0.0491267	0.165882
0.159913	-3.53358	3.80771	0.140762	0	1.11581	0.0984219	0	0.0649921	0	2.11784	0.180189	0	-0.00497259	-0.0200451	-0.0458004	-0.0871839	-0.0309178	-0.0197157	-0.0855084	-0.174276	-0.0335122	-0.0353903	-0.071736	-0.10862	-0.0148594	-0.0143316	-0.183541	-0.207214	-0.365513	-0.00705416	-0.00988306	-0.0237001	-0.808013	0	1.42564	0.613361	0.049253	0.165285
0.153293	-3.38672	3.66644	0.143354	0	1.0719	0.0938877	0	0.0619908	0	2.03869	0.17082	0	-0.0048435	-0.0192136	-0.0438968	-0.0835344	-0.0296328	-0.0188963	-0.0823749	-0.16758	-0.0321193	-0.0338807	-0.0685663	-0.10534	-0.0142645	-0.0138464	-0.175971	-0.198601	-0.350322	-0.00676098	-0.009568	-0.0227663	-0.77443	0	1.42387	0.617044	0.0493789	0.164764
0.147552	-3.25947	3.54375	0.146138	0	1.03342	0.0899919	0	0.0593843	0	1.9694	0.162631	0	-0.00470243	-0.0184937	-0.0422475	-0.080372	-0.0285194	-0.0181863	-0.0796472	-0.161721	-0.0309125	-0.0325686	-0.0658135	-0.102455	-0.0137461	-0.0134247	-0.169415	-0.191139	-0.337159	-0.00650695	-0.00929914	-0.0219823	-0.745333	0	1.42207	0.620723	0.0495042	0.164312
0.14264	-3.15072	3.43878	0.14915	0	1.00012	0.0866904	0	0.0571474	0	1.90955	0.155541	0	-0.00455357	-0.0178792	-0.040838	-0.077669	-0.0275679	-0.0175796	-0.0773078	-0.156662	-0.0298812	-0.0314427	-0.0634523	-0.0999589	-0.0133004	-0.0130642	-0.163814	-0.184762	-0.32591	-0.00628985	-0.00907455	-0.0213381	-0.720466	0	1.42026	0.624395	0.049629	0.163926
0.138487	-3.05891	3.35019	0.152407	0	0.971606	0.0839275	0	0.0552466	0	1.85846	0.149446	0	-0.00439993	-0.0173611	-0.039648	-0.0753864	-0.0267646	-0.0170673	-0.075328	-0.152344	-0.0290105	-0.0304873	-0.0614489	-0.0978316	-0.0129215	-0.0127607	-0.159088	-0.179379	-0.316414	-0.00610658	-0.00889105	-0.0208211	-0.699473	0	1.41843	0.628062	0.0497533	0.163599
0.135052	-2.98313	3.27726	0.155944	0	0.947656	0.0816681	0	0.0536612	0	1.81578	0.144277	0	-0.00424432	-0.0169341	-0.0386658	-0.0735012	-0.0261015	-0.0166445	-0.073693	-0.148735	-0.0282918	-0.0296931	-0.0597825	-0.0960667	-0.0126064	-0.0125123	-0.155191	-0.174935	-0.308575	-0.00595529	-0.00874709	-0.0204235	-0.682144	0	1.41659	0.631722	0.0498771	0.163329
0.132277	-2.92208	3.21886	0.159778	0	0.927931	0.0798669	0	0.0523636	0	1.7809	0.139948	0	-0.0040886	-0.0165909	-0.0378745	-0.0719813	-0.0255674	-0.0163039	-0.0723783	-0.145785	-0.0277128	-0.029047	-0.058425	-0.094645	-0.01235	-0.0123155	-0.152057	-0.171355	-0.30226	-0.00583342	-0.00864003	-0.0201353	-0.668184	0	1.41473	0.635377	0.0500004	0.16311
0.130129	-2.87503	3.17441	0.163943	0	0.91225	0.0784962	0	0.0513373	0	1.75355	0.136406	0	-0.00393459	-0.0163273	-0.0372646	-0.0708081	-0.0251557	-0.0160414	-0.0713718	-0.143466	-0.0272666	-0.0285414	-0.0573597	-0.0935608	-0.0121499	-0.0121685	-0.149647	-0.168596	-0.297393	-0.00573949	-0.00856867	-0.0199505	-0.657425	0	1.41285	0.639026	0.0501231	0.162941
0.128557	-2.84084	3.14287	0.168456	0	0.9003	0.0775176	0	0.0505582	0	1.73316	0.133574	0	-0.00378321	-0.0161369	-0.0368215	-0.0699533	-0.0248565	-0.0158506	-0.0706512	-0.141732	-0.0269423	-0.0281648	-0.0565619	-0.0927949	-0.0120015	-0.0120681	-0.147902	-0.16659	-0.293856	-0.00567123	-0.00853065	-0.0198607	-0.649606	0	1.41096	0.642669	0.0502454	0.162817
0.127535	-2.81893	3.1238	0.173351	0	0.891935	0.0769097	0	0.050013	0	1.71949	0.131409	0	-0.00363551	-0.0160163	-0.0365374	-0.0694025	-0.0246648	-0.0157283	-0.0702068	-0.140562	-0.0267345	-0.0279112	-0.0560185	-0.0923421	-0.0119029	-0.012013	-0.146795	-0.165305	-0.29159	-0.00562749	-0.00852508	-0.0198617	-0.644596	0	1.40905	0.646306	0.0503671	0.162737
0.127021	-2.80836	3.11632	0.178644	0	0.88689	0.0766414	0	0.0496822	0	1.71209	0.129849	0	-0.00349183	-0.0159602	-0.0364004	-0.0691322	-0.0245723	-0.0156693	-0.0700198	-0.139917	-0.0266342	-0.0277709	-0.0557091	-0.0921853	-0.0118502	-0.0120004	-0.146275	-0.164686	-0.290496	-0.00560639	-0.00855002	-0.0199468	-0.642179	0	1.40713	0.649936	0.0504883	0.162697
0.126992	-2.80862	3.12002	0.184368	0	0.885023	0.0766946	0	0.0495541	0	1.71071	0.128855	0	-0.00335257	-0.0159657	-0.0364038	-0.0691297	-0.0245746	-0.0156708	-0.0700811	-0.139775	-0.0266367	-0.0277388	-0.055622	-0.0923183	-0.0118417	-0.012029	-0.146317	-0.164701	-0.290523	-0.00560691	-0.00860468	-0.0201126	-0.642238	0	1.40519	0.653561	0.050609	0.162694
0.127411	-2.81888	3.13412	0.190537	0	0.886094	0.0770429	0	0.0496116	0	1.71493	0.128373	0	-0.00321754	-0.0160281	-0.0365369	-0.0693744	-0.0246644	-0.0157281	-0.0703735	-0.140102	-0.0267341	-0.0278063	-0.0557395	-0.0927244	-0.011874	-0.0120963	-0.146879	-0.165303	-0.291585	-0.0056274	-0.00868733	-0.0203537	-0.644586	0	1.40323	0.657179	0.0507292	0.162727
0.128261	-2.83878	3.1583	0.197184	0	0.889994	0.0776731	0	0.0498459	0	1.72457	0.128373	0	-0.00308678	-0.0161453	-0.0367947	-0.0698568	-0.0248385	-0.0158391	-0.0708904	-0.14088	-0.0269227	-0.0279694	-0.0560529	-0.0933989	-0.0119457	-0.0122014	-0.147941	-0.166469	-0.293643	-0.00566711	-0.00879745	-0.0206677	-0.649134	0	1.40127	0.660791	0.0508489	0.162794
0.12951	-2.86758	3.19188	0.204323	0	0.896507	0.078563	0	0.0502423	0	1.73925	0.12881	0	-0.00295973	-0.0163132	-0.037168	-0.0705593	-0.0250905	-0.0159998	-0.0716165	-0.142079	-0.0271959	-0.0282209	-0.0565467	-0.0943259	-0.0120539	-0.0123419	-0.149466	-0.168158	-0.296622	-0.00572461	-0.00893357	-0.0210503	-0.655721	0	1.39928	0.664396	0.050968	0.162892
0.131142	-2.90494	3.23455	0.211984	0	0.905521	0.0797008	0	0.0507927	0	1.75877	0.129654	0	-0.00283603	-0.0165298	-0.0376523	-0.0714728	-0.0254174	-0.0162082	-0.072545	-0.143683	-0.0275502	-0.0285569	-0.0572129	-0.0954994	-0.0121971	-0.012517	-0.151436	-0.170349	-0.300487	-0.0057992	-0.00909514	-0.0214996	-0.664264	0	1.39728	0.667995	0.0510867	0.163021
0.133129	-2.95023	3.28568	0.220178	0	0.916842	0.0810677	0	0.0514843	0	1.7828	0.130867	0	-0.00271491	-0.0167916	-0.0382393	-0.0725819	-0.0258136	-0.0164609	-0.0736622	-0.145662	-0.0279797	-0.028971	-0.058038	-0.0969045	-0.0123729	-0.0127244	-0.153818	-0.173005	-0.305172	-0.00588961	-0.00928086	-0.0220119	-0.67462	0	1.39527	0.671588	0.0512049	0.163177
0.13546	-3.00321	3.34508	0.228937	0	0.930386	0.0826559	0	0.0523114	0	1.81119	0.132426	0	-0.0025958	-0.0170973	-0.038926	-0.0738804	-0.0262772	-0.0167565	-0.0749632	-0.148006	-0.0284822	-0.0294605	-0.0590165	-0.0985368	-0.0125802	-0.0129637	-0.156601	-0.176112	-0.310652	-0.00599537	-0.00949046	-0.0225863	-0.686735	0	1.39325	0.675174	0.0513225	0.163361
0.13811	-3.06331	3.41217	0.238272	0	0.945973	0.084449	0	0.0532626	0	1.84363	0.134298	0	-0.00247774	-0.0174436	-0.039705	-0.0753545	-0.0268031	-0.0170919	-0.0764357	-0.150687	-0.0290522	-0.0300198	-0.0601363	-0.100382	-0.0128167	-0.0132328	-0.159756	-0.179637	-0.316869	-0.00611536	-0.00972275	-0.0232198	-0.700479	0	1.39121	0.678753	0.0514396	0.163569
0.141068	-3.1303	3.48673	0.248209	0	0.963516	0.0864397	0	0.0543322	0	1.87996	0.136462	0	-0.00235998	-0.0178291	-0.0405733	-0.0769982	-0.0273892	-0.0174656	-0.0780744	-0.153694	-0.0296875	-0.0306462	-0.061392	-0.102434	-0.0130813	-0.0135311	-0.16327	-0.183565	-0.323798	-0.00624909	-0.00997741	-0.0239115	-0.715797	0	1.38915	0.682326	0.0515563	0.163802
0.144312	-3.20369	3.56826	0.258759	0	0.982848	0.0886139	0	0.0555104	0	1.9199	0.138887	0	-0.00224143	-0.0182512	-0.0415245	-0.0787991	-0.0280313	-0.0178751	-0.079868	-0.157002	-0.0303835	-0.0313346	-0.0627731	-0.10468	-0.013372	-0.0138567	-0.167117	-0.187868	-0.331389	-0.00639559	-0.0102534	-0.024659	-0.732577	0	1.38709	0.685892	0.0516724	0.164057
0.147835	-3.2833	3.65661	0.269948	0	1.00391	0.0909673	0	0.0567933	0	1.96333	0.141558	0	-0.00212128	-0.018709	-0.0425564	-0.0807535	-0.0287279	-0.0183193	-0.0818131	-0.160604	-0.0311386	-0.0320832	-0.0642761	-0.107115	-0.0136881	-0.0142094	-0.17129	-0.192537	-0.339625	-0.00655453	-0.0105506	-0.0254621	-0.750783	0	1.385	0.689451	0.051788	0.164335
0.151617	-3.36871	3.7513	0.281785	0	1.02653	0.0934875	0	0.058172	0	2.00999	0.144448	0	-0.0019984	-0.0191999	-0.0436635	-0.0828502	-0.0294753	-0.0187959	-0.0838992	-0.164477	-0.0319486	-0.0328875	-0.0658914	-0.109727	-0.0140277	-0.0145873	-0.175766	-0.197546	-0.348459	-0.00672504	-0.010868	-0.0263188	-0.770314	0	1.38291	0.693004	0.0519032	0.164632
0.15565	-3.45974	3.85216	0.294294	0	1.05066	0.0961698	0	0.0596423	0	2.05975	0.147542	0	-0.00187187	-0.0197229	-0.0448433	-0.085085	-0.0302717	-0.0193037	-0.0861222	-0.168612	-0.0328118	-0.0337456	-0.0676151	-0.11251	-0.0143899	-0.01499	-0.180536	-0.202883	-0.357875	-0.00690675	-0.0112055	-0.0272288	-0.791128	0	1.3808	0.696549	0.0520178	0.16495
0.164421	-3.65643	4.06847	0.313799	0	1.1071	0.101817	0	0.0629898	0	2.172	0.155528	0	-0.00182661	-0.0208474	-0.0473927	-0.0899227	-0.0319927	-0.0204012	-0.0909272	-0.177883	-0.0346773	-0.0356453	-0.0714406	-0.118596	-0.0151918	-0.0158349	-0.190809	-0.214418	-0.378221	-0.00729941	-0.011865	-0.0289296	-0.836105	0	1.37868	0.700088	0.0521319	0.16564
0.199277	-4.43483	4.9213	0.371745	0	1.34217	0.123759	0	0.0766722	0	2.62931	0.190453	0	-0.00224509	-0.0252821	-0.0574819	-0.109088	-0.0388034	-0.0247443	-0.109973	-0.215478	-0.0420595	-0.0432795	-0.086828	-0.142949	-0.0184165	-0.0191173	-0.231373	-0.260064	-0.458738	-0.00885335	-0.0142968	-0.0349622	-1.0141	0	1.37655	0.70362	0.0522455	0.168383
0.201261	-4.4802	4.97345	0.383772	0	1.35103	0.125176	0	0.0772639	0	2.65102	0.190958	0	-0.00202672	-0.025547	-0.05807	-0.110195	-0.0392005	-0.0249975	-0.111099	-0.217333	-0.0424899	-0.0436737	-0.0876097	-0.144337	-0.0185848	-0.0193425	-0.233779	-0.262725	-0.463432	-0.00894393	-0.0145202	-0.0356118	-1.02447	0	1.3744	0.707146	0.0523586	0.168539
0.195279	-4.34796	4.83061	0.383797	0	1.30515	0.12163	0	0.074707	0	2.567	0.183289	0	-0.00166571	-0.024801	-0.0563559	-0.106928	-0.0380433	-0.0242596	-0.107861	-0.210523	-0.0412357	-0.0423185	-0.0848684	-0.140103	-0.0180127	-0.0188203	-0.226932	-0.25497	-0.449752	-0.00867992	-0.0141996	-0.0349392	-0.994234	0	1.37225	0.710664	0.0524713	0.168068
0.184995	-4.11979	4.58178	0.376554	0	1.22988	0.115408	0	0.0704703	0	2.42588	0.171353	0	-0.0012412	-0.0235086	-0.0533985	-0.1013	-0.036047	-0.0229865	-0.102254	-0.19904	-0.0390718	-0.0400231	-0.0802385	-0.132794	-0.0170414	-0.0178893	-0.215086	-0.24159	-0.426151	-0.00822443	-0.0135775	-0.0335335	-0.94206	0	1.37008	0.714175	0.0525834	0.167259
0.167559	-3.73215	4.15679	0.356872	0	1.10607	0.104727	0	0.0634495	0	2.19019	0.152386	0	-0.000723096	-0.0213077	-0.0483742	-0.0917476	-0.0326552	-0.0208237	-0.0927089	-0.179808	-0.0353954	-0.0361665	-0.0724716	-0.120391	-0.0154074	-0.0162777	-0.194924	-0.218858	-0.386054	-0.00745058	-0.0124509	-0.0308939	-0.85342	0	1.47745	0.704644	0.0503947	0.165887
0.159178	-3.54646	3.95279	0.350708	0	1.04412	0.0997037	0	0.0600111	0	2.07417	0.142735	0	-0.000362476	-0.020256	-0.0459673	-0.0871691	-0.0310304	-0.0197876	-0.088108	-0.170406	-0.0336343	-0.0342999	-0.068717	-0.114327	-0.0146142	-0.0155133	-0.18528	-0.207969	-0.366845	-0.00707987	-0.0119413	-0.0297647	-0.810958	0	1.24251	0.770811	0.048759	0.165227
0.149424	-3.33016	3.71445	0.34147	0	0.973028	0.0938239	0	0.056055	0	1.94005	0.131859	0	2.00583e-06	-0.0190294	-0.0431637	-0.0818388	-0.0291379	-0.0185807	-0.0827412	-0.159527	-0.0315829	-0.0321378	-0.0643723	-0.107259	-0.0136947	-0.0146143	-0.174036	-0.195285	-0.344471	-0.00664807	-0.0113283	-0.0283813	-0.761497	0	1.23372	0.775907	0.048771	0.16446
0.145958	-3.25409	3.63003	0.342355	0	0.944589	0.091874	0	0.054567	0	1.88884	0.127315	0	0.000271873	-0.0186015	-0.0421778	-0.0799613	-0.0284724	-0.0181563	-0.0808161	-0.155462	-0.0308616	-0.0313536	-0.0628031	-0.104612	-0.0133581	-0.014308	-0.170099	-0.190824	-0.336603	-0.00649622	-0.0111511	-0.0280683	-0.744104	0	1.22538	0.780711	0.0488018	0.164187
0.144049	-3.21277	3.58358	0.345712	0	0.926621	0.0908994	0	0.0536901	0	1.85805	0.124342	0	0.000518058	-0.0183713	-0.0416422	-0.0789394	-0.0281108	-0.0179258	-0.0797401	-0.153081	-0.0304696	-0.0309111	-0.0619234	-0.10305	-0.0131658	-0.0141481	-0.167972	-0.188401	-0.332329	-0.00641372	-0.0110816	-0.0280219	-0.734654	0	1.2175	0.785224	0.0488509	0.164037
0.146178	-3.26151	3.63629	0.356292	0	0.935665	0.0924541	0	0.0543792	0	1.88018	0.125301	0	0.000720201	-0.0186545	-0.0422739	-0.080134	-0.0285372	-0.0181977	-0.0808788	-0.155058	-0.0309318	-0.0313495	-0.0628166	-0.104335	-0.0133467	-0.0143725	-0.170542	-0.191259	-0.33737	-0.00651102	-0.0112991	-0.0286864	-0.745799	0	1.21006	0.78945	0.0489177	0.164204
0.144724	-3.23036	3.60064	0.36031	0	0.920532	0.0917686	0	0.0536803	0	1.8551	0.122793	0	0.00095893	-0.0184822	-0.0418702	-0.0793631	-0.0282647	-0.0180239	-0.0800444	-0.153167	-0.0306365	-0.031008	-0.0621436	-0.103067	-0.0131965	-0.0142549	-0.168945	-0.189432	-0.334148	-0.00644884	-0.0112608	-0.0287221	-0.738677	0	1.20304	0.793391	0.0490017	0.16409
0.145424	-3.24726	3.61786	0.368319	0	0.919666	0.0924346	0	0.0538125	0	1.85811	0.122354	0	0.0011775	-0.0185839	-0.0420893	-0.0797748	-0.0284126	-0.0181182	-0.0803907	-0.153596	-0.0307968	-0.0311359	-0.0624156	-0.103312	-0.013245	-0.0143431	-0.169854	-0.190424	-0.335897	-0.00648258	-0.0113771	-0.0291432	-0.742542	0	1.19644	0.797048	0.0491022	0.164145
0.140279	-3.13384	3.4908	0.364868	0	0.879873	0.0894341	0	0.0517	0	1.78462	0.116397	0	0.00143534	-0.017942	-0.0406192	-0.0769808	-0.0274202	-0.0174854	-0.0775181	-0.147745	-0.0297211	-0.0299956	-0.0601411	-0.0994017	-0.0127551	-0.0138702	-0.163962	-0.183772	-0.324164	-0.00625616	-0.0110688	-0.0285106	-0.716606	0	1.19025	0.800426	0.0492186	0.16374
0.145647	-3.25487	3.62283	0.38208	0	0.909638	0.0930343	0	0.0536192	0	1.84826	0.120343	0	0.00162387	-0.0186377	-0.0421879	-0.0799542	-0.0284792	-0.0181607	-0.080426	-0.153183	-0.0308689	-0.0311376	-0.0624534	-0.102932	-0.0132335	-0.0144067	-0.170305	-0.19087	-0.336684	-0.00649777	-0.0115253	-0.0297848	-0.744282	0	1.18444	0.803525	0.0493504	0.164162
0.141382	-3.16111	3.51707	0.379934	0	0.875637	0.0905828	0	0.0518513	0	1.78621	0.115281	0	0.00186382	-0.0181076	-0.0409726	-0.0776447	-0.0276588	-0.0176375	-0.0780309	-0.148291	-0.0299797	-0.0301919	-0.0605732	-0.0996249	-0.0128255	-0.0140167	-0.165437	-0.185371	-0.326985	-0.00631059	-0.0112774	-0.0293034	-0.722841	0	1.17903	0.806349	0.0494969	0.163827
0.14221	-3.18093	3.53683	0.388073	0	0.875087	0.091333	0	0.0520286	0	1.79036	0.114963	0	0.00207704	-0.0182258	-0.0412295	-0.0781291	-0.0278322	-0.0177481	-0.0784353	-0.148859	-0.0301677	-0.0303505	-0.060913	-0.0999158	-0.0128861	-0.014117	-0.166497	-0.186534	-0.329035	-0.00635017	-0.0114029	-0.0297571	-0.727374	0	1.17398	0.8089	0.0496577	0.163892
0.140092	-3.13508	3.48371	0.389933	0	0.855166	0.0902267	0	0.0510857	0	1.75622	0.111951	0	0.00229516	-0.0179688	-0.0406352	-0.0769987	-0.027431	-0.0174923	-0.0772164	-0.146284	-0.0297328	-0.0298732	-0.0599767	-0.098113	-0.0126765	-0.0139329	-0.164128	-0.183845	-0.324292	-0.00625863	-0.0113098	-0.029663	-0.716889	0	1.16929	0.811181	0.049832	0.163725
0.141956	-3.17804	3.52879	0.400282	0	0.861068	0.0916306	0	0.0516516	0	1.77351	0.112564	0	0.00250433	-0.018219	-0.0411921	-0.0780525	-0.0278069	-0.017732	-0.0781858	-0.147959	-0.0301403	-0.0302571	-0.0607716	-0.0991167	-0.0128322	-0.0141339	-0.166397	-0.186364	-0.328736	-0.00634439	-0.0115129	-0.030317	-0.726713	0	1.16496	0.813195	0.0500193	0.163872
0.142286	-3.18681	3.53585	0.407329	0	0.856831	0.0920667	0	0.0516337	0	1.77082	0.111776	0	0.00271426	-0.0182739	-0.0413058	-0.0782657	-0.0278837	-0.0177809	-0.0783091	-0.148001	-0.0302235	-0.0303102	-0.0609038	-0.0990265	-0.0128474	-0.0141869	-0.16688	-0.186879	-0.329644	-0.0063619	-0.0116021	-0.0306862	-0.728719	0	1.16096	0.814942	0.050219	0.163898
0.138665	-3.10749	3.44519	0.405367	0	0.827093	0.0900003	0	0.0501288	0	1.71729	0.107481	0	0.00291326	-0.0178252	-0.0402777	-0.0763136	-0.0271897	-0.0173384	-0.0762582	-0.143854	-0.0294712	-0.0295136	-0.0593303	-0.0961444	-0.0125017	-0.0138563	-0.16276	-0.182227	-0.321439	-0.00620356	-0.0113924	-0.0302969	-0.710581	0	1.15729	0.816428	0.0504305	0.163613
0.145022	-3.2507	3.6009	0.426194	0	0.861171	0.0942522	0	0.0523692	0	1.79166	0.112005	0	0.00313517	-0.0186484	-0.0421339	-0.079832	-0.0284427	-0.0181374	-0.0796902	-0.150293	-0.0308294	-0.0308655	-0.0620739	-0.10028	-0.0130676	-0.0144962	-0.170267	-0.190625	-0.336252	-0.00648945	-0.0119392	-0.0318357	-0.743328	0	1.15393	0.817653	0.0506532	0.164113
0.141921	-3.18302	3.52285	0.425168	0	0.834648	0.0925077	0	0.0510604	0	1.74476	0.108198	0	0.00332412	-0.0182659	-0.0412565	-0.0781664	-0.0278504	-0.0177598	-0.0779225	-0.146716	-0.0301874	-0.0301836	-0.0607336	-0.0977538	-0.0127705	-0.0142162	-0.166754	-0.186656	-0.329251	-0.00635432	-0.0117673	-0.0315431	-0.727851	0	1.15087	0.81862	0.0508865	0.163869
0.145408	-3.26226	3.60741	0.439683	0	0.849804	0.0949443	0	0.0522105	0	1.78183	0.110119	0	0.00354189	-0.0187235	-0.0422836	-0.0801126	-0.0285438	-0.0182019	-0.0797719	-0.150108	-0.030939	-0.030918	-0.0622398	-0.0998452	-0.013074	-0.0145791	-0.17092	-0.191303	-0.337448	-0.00651252	-0.0120998	-0.0325444	-0.745971	0	1.14811	0.819333	0.0511299	0.164144
0.141206	-3.17006	3.50197	0.435596	0	0.81635	0.092487	0	0.050496	0	1.72105	0.105418	0	0.00370693	-0.0182004	-0.0410886	-0.077845	-0.0277371	-0.0176874	-0.0773989	-0.145398	-0.0300645	-0.0300037	-0.0604347	-0.0965438	-0.0126782	-0.0141914	-0.166123	-0.185896	-0.32791	-0.00632845	-0.0118402	-0.0320233	-0.724887	0	1.14563	0.819794	0.0513827	0.163813
0.142185	-3.19341	3.52437	0.444013	0	0.815401	0.093323	0	0.0507069	0	1.72603	0.105166	0	0.00390217	-0.0183381	-0.0413912	-0.0784178	-0.0279414	-0.0178177	-0.0778687	-0.146156	-0.030286	-0.0302018	-0.0608662	-0.0968647	-0.0127541	-0.0143105	-0.167367	-0.187265	-0.330326	-0.00637507	-0.0119801	-0.032532	-0.730227	0	1.14342	0.820004	0.0516443	0.16389
0.145107	-3.26011	3.59462	0.457386	0	0.826297	0.0953983	0	0.0516306	0	1.75535	0.106528	0	0.00411492	-0.018724	-0.0422557	-0.080056	-0.028525	-0.0181899	-0.0794017	-0.148956	-0.0309186	-0.0308163	-0.0621362	-0.0985304	-0.0130064	-0.014621	-0.170878	-0.191177	-0.337225	-0.00650822	-0.0122727	-0.0334402	-0.745479	0	1.14147	0.819968	0.0519142	0.16412
0.144136	-3.24001	3.56868	0.460899	0	0.812887	0.0949836	0	0.0511136	0	1.73549	0.10461	0	0.00428559	-0.0186129	-0.0419953	-0.0795614	-0.0283491	-0.0180778	-0.0787998	-0.14768	-0.030728	-0.0305989	-0.0617351	-0.0974784	-0.012906	-0.0145505	-0.169849	-0.189998	-0.335146	-0.0064681	-0.0122615	-0.0335603	-0.740883	0	1.13977	0.819687	0.0521918	0.164044
0.142521	-3.20557	3.52678	0.462573	0	0.795508	0.0941494	0	0.0503606	0	1.70761	0.102178	0	0.00444005	-0.0184195	-0.0415489	-0.0787146	-0.0280478	-0.0178856	-0.0778458	-0.145746	-0.0304014	-0.0302457	-0.061062	-0.0959798	-0.0127481	-0.0144171	-0.16807	-0.187979	-0.331584	-0.00639936	-0.0121985	-0.0335437	-0.733009	0	1.1383	0.819165	0.0524763	0.163916
0.140449	-3.16096	3.47356	0.462822	0	0.775382	0.0930131	0	0.0494422	0	1.67415	0.0993994	0	0.00457812	-0.0181676	-0.0409707	-0.0776182	-0.0276575	-0.0176367	-0.0766429	-0.143354	-0.0299783	-0.0297971	-0.0601977	-0.0941683	-0.01255	-0.014239	-0.165758	-0.185363	-0.32697	-0.0063103	-0.0120978	-0.0334255	-0.722808	0	1.13705	0.818403	0.0527674	0.163753
0.144825	-3.26016	3.57921	0.480289	0	0.794186	0.0960125	0	0.0508753	0	1.72089	0.101851	0	0.00480366	-0.0187394	-0.0422565	-0.0800555	-0.0285255	-0.0181902	-0.0789646	-0.147687	-0.0309191	-0.0307243	-0.0621031	-0.0968039	-0.0129342	-0.014697	-0.17097	-0.19118	-0.337231	-0.00650833	-0.0125103	-0.0346597	-0.745491	0	1.13602	0.817406	0.0530643	0.164098
0.140287	-3.1606	3.46512	0.473533	0	0.759175	0.0932742	0	0.0490592	0	1.65696	0.0971185	0	0.0048859	-0.0181722	-0.040966	-0.0776094	-0.0276543	-0.0176347	-0.0764163	-0.142764	-0.0299749	-0.029754	-0.0601906	-0.0932977	-0.0125155	-0.0142766	-0.16578	-0.185342	-0.326932	-0.00630958	-0.0122106	-0.0340127	-0.722725	0	1.13519	0.816174	0.0533665	0.163741
0.141344	-3.18583	3.48882	0.481943	0	0.757685	0.0941286	0	0.0492763	0	1.66237	0.0968784	0	0.00504988	-0.0183199	-0.041293	-0.0782295	-0.027875	-0.0177754	-0.0769241	-0.143668	-0.0302141	-0.0299766	-0.0606803	-0.0936398	-0.0126016	-0.0144091	-0.167121	-0.186821	-0.329542	-0.00635993	-0.0123586	-0.0345497	-0.728493	0	1.13455	0.814711	0.0536734	0.163824
0.146581	-3.30428	3.61524	0.502202	0	0.780619	0.097678	0	0.0509958	0	1.71894	0.0998901	0	0.00528919	-0.019002	-0.0428284	-0.0811402	-0.0289115	-0.0184364	-0.0797089	-0.148899	-0.0313376	-0.0310881	-0.0629626	-0.0968297	-0.0130634	-0.014957	-0.173344	-0.193767	-0.341795	-0.00659642	-0.0128465	-0.0359963	-0.755581	0	1.13408	0.81302	0.0539843	0.164236
0.141522	-3.19316	3.48832	0.493218	0	0.742795	0.0945694	0	0.0489993	0	1.64918	0.0948473	0	0.00532485	-0.0183677	-0.0413881	-0.0784111	-0.0279393	-0.0178164	-0.0768843	-0.143506	-0.0302837	-0.0300141	-0.0608425	-0.0929913	-0.0126015	-0.0144859	-0.167546	-0.187251	-0.330301	-0.00637459	-0.0124991	-0.0352107	-0.730171	0	1.13379	0.811103	0.0542988	0.163838
0.146153	-3.29815	3.59958	0.511978	0	0.761514	0.0977207	0	0.0504834	0	1.69783	0.0973086	0	0.0055488	-0.0189725	-0.0427489	-0.080991	-0.0288578	-0.0184022	-0.0793352	-0.148122	-0.0312794	-0.0309982	-0.0628719	-0.0957465	-0.0130093	-0.014977	-0.173064	-0.193408	-0.34116	-0.00658417	-0.0129414	-0.0365427	-0.754178	0	1.13365	0.808963	0.0546161	0.164202
0.146	-3.29648	3.59317	0.516887	0	0.752191	0.0977684	0	0.0502456	0	1.68805	0.0960684	0	0.00566714	-0.0189654	-0.0427272	-0.0809509	-0.0288432	-0.0183928	-0.0791833	-0.147822	-0.0312635	-0.0309687	-0.0628592	-0.0952481	-0.012989	-0.0149946	-0.172996	-0.193309	-0.340987	-0.00658083	-0.0129935	-0.0368267	-0.753795	0	1.13365	0.806603	0.0549357	0.16419
0.14485	-3.27259	3.56227	0.518707	0	0.737103	0.097159	0	0.0496509	0	1.66627	0.0940823	0	0.00575293	-0.0188307	-0.0424175	-0.0803654	-0.0286342	-0.0182595	-0.0784916	-0.146517	-0.031037	-0.0307298	-0.062425	-0.0940803	-0.0128805	-0.014914	-0.171765	-0.191909	-0.338516	-0.00653314	-0.0129627	-0.0368851	-0.748333	0	1.13379	0.804025	0.0552571	0.1641
0.1437	-3.24872	3.53136	0.520341	0	0.722035	0.096538	0	0.0490561	0	1.64463	0.0921141	0	0.00582735	-0.0186958	-0.0421082	-0.0797806	-0.0284254	-0.0181264	-0.0778027	-0.145234	-0.0308106	-0.030493	-0.0619956	-0.0929199	-0.0127732	-0.0148341	-0.170533	-0.190509	-0.336048	-0.0064855	-0.0129309	-0.0369375	-0.742876	0	1.13404	0.801233	0.0555795	0.164009
0.14255	-3.22488	3.50047	0.521789	0	0.706989	0.0959052	0	0.0484614	0	1.62314	0.0901636	0	0.00589016	-0.0185608	-0.0417992	-0.0791965	-0.0282167	-0.0179933	-0.0771167	-0.143974	-0.0305845	-0.0302583	-0.0615709	-0.0917675	-0.0126671	-0.0147552	-0.169303	-0.189111	-0.333581	-0.0064379	-0.0128979	-0.0369839	-0.737423	0	1.13441	0.798228	0.0559025	0.163919
0.1414	-3.20106	3.4696	0.523048	0	0.691971	0.0952601	0	0.0478666	0	1.6018	0.088231	0	0.00594114	-0.0184257	-0.0414904	-0.0786132	-0.0280083	-0.0178604	-0.0764339	-0.142737	-0.0303586	-0.0300257	-0.061151	-0.0906239	-0.0125621	-0.0146772	-0.168072	-0.187714	-0.331117	-0.00639034	-0.0128639	-0.037024	-0.731976	0	1.13488	0.795014	0.0562254	0.163828
0.14025	-3.17726	3.43875	0.524119	0	0.676985	0.0946025	0	0.0472717	0	1.58063	0.0863163	0	0.00598009	-0.0182904	-0.0411819	-0.0780307	-0.0278001	-0.0177276	-0.0757544	-0.141525	-0.0301328	-0.0297952	-0.0607358	-0.0894897	-0.0124584	-0.0146001	-0.166842	-0.186318	-0.328655	-0.00634283	-0.0128289	-0.0370577	-0.726534	0	1.13543	0.791593	0.0565477	0.163738
0.1391	-3.15348	3.40793	0.524999	0	0.662034	0.093932	0	0.0466767	0	1.55962	0.0844193	0	0.00600681	-0.018155	-0.0408737	-0.0774489	-0.027592	-0.017595	-0.0750786	-0.140336	-0.0299073	-0.0295669	-0.0603253	-0.0883656	-0.012356	-0.014524	-0.165613	-0.184924	-0.326196	-0.00629536	-0.0127927	-0.0370849	-0.721097	0	1.13606	0.787969	0.0568686	0.163647
0.13795	-3.12973	3.37716	0.525688	0	0.647125	0.0932483	0	0.0460817	0	1.5388	0.0825401	0	0.0060211	-0.0180194	-0.0405659	-0.0768678	-0.0273842	-0.0174624	-0.0744066	-0.139173	-0.0296821	-0.0293408	-0.0599195	-0.0872523	-0.0122548	-0.0144489	-0.164384	-0.183531	-0.323739	-0.00624794	-0.0127554	-0.0371054	-0.715665	0	1.13675	0.784143	0.0571878	0.163557
0.1368	-3.106	3.34644	0.526185	0	0.632259	0.0925511	0	0.0454865	0	1.51816	0.0806787	0	0.00602279	-0.0178836	-0.0402583	-0.0762875	-0.0271766	-0.01733	-0.0737386	-0.138035	-0.029457	-0.0291168	-0.0595184	-0.0861505	-0.0121549	-0.0143749	-0.163156	-0.18214	-0.321284	-0.00620057	-0.0127171	-0.037119	-0.710239	0	1.1375	0.780118	0.0575045	0.163466
0.13565	-3.08229	3.31577	0.526489	0	0.617443	0.0918402	0	0.0448911	0	1.49771	0.078835	0	0.0060117	-0.0177478	-0.039951	-0.0757079	-0.0269691	-0.0171978	-0.0730748	-0.136923	-0.0292322	-0.0288951	-0.0591219	-0.0850606	-0.0120564	-0.014302	-0.161928	-0.180749	-0.318832	-0.00615324	-0.0126777	-0.0371257	-0.704818	0	1.13829	0.775898	0.0578182	0.163376
0.1345	-3.05861	3.28516	0.5266	0	0.602678	0.0911153	0	0.0442956	0	1.47747	0.077009	0	0.00598768	-0.0176117	-0.039644	-0.0751291	-0.0267619	-0.0170656	-0.0724155	-0.135837	-0.0290076	-0.0286755	-0.0587301	-0.0839834	-0.0119592	-0.0142303	-0.160701	-0.179361	-0.316382	-0.00610597	-0.0126372	-0.0371252	-0.699403	0	1.1391	0.771486	0.0581283	0.163285
0.13335	-3.03495	3.25463	0.526517	0	0.587971	0.0903761	0	0.0436998	0	1.45743	0.0752008	0	0.00595057	-0.0174755	-0.0393374	-0.0745511	-0.0265549	-0.0169336	-0.0717608	-0.134778	-0.0287832	-0.0284581	-0.0583429	-0.0829194	-0.0118634	-0.0141597	-0.159475	-0.177973	-0.313935	-0.00605874	-0.0125956	-0.0371175	-0.693993	0	1.13994	0.766882	0.0584342	0.163195
0.1322	-3.01132	3.22417	0.526239	0	0.573324	0.0896224	0	0.0431039	0	1.43761	0.0734103	0	0.00590023	-0.0173392	-0.0390311	-0.0739738	-0.0263481	-0.0168017	-0.0711108	-0.133746	-0.0285591	-0.028243	-0.0579603	-0.0818693	-0.011769	-0.0140903	-0.158249	-0.176587	-0.31149	-0.00601156	-0.012553	-0.0371023	-0.688588	0	1.14078	0.762092	0.0587353	0.163104
0.13105	-2.98771	3.19379	0.525765	0	0.558741	0.088854	0	0.0425077	0	1.418	0.0243404	0	0.00583652	-0.0172027	-0.0387251	-0.0733973	-0.0261416	-0.01667	-0.0704659	-0.132741	-0.0283352	-0.0280301	-0.0575823	-0.0808334	-0.011676	-0.0140221	-0.157023	-0.175203	-0.309048	-0.00596443	-0.0125093	-0.0370797	-0.68319	0	1.14162	0.757117	0.059031	0.163014
0.1299	-2.96412	3.1635	0.525096	0	0.544227	0.0880706	0	0.0419114	0	1.39863	0.0233058	0	0.00575932	-0.0170661	-0.0384194	-0.0728215	-0.0259352	-0.0165384	-0.0698261	-0.131765	-0.0281115	-0.0278195	-0.0572088	-0.0798124	-0.0115844	-0.0139552	-0.155799	-0.17382	-0.306609	-0.00591735	-0.0124645	-0.0370495	-0.677797	0	1.14244	0.75196	0.0593208	0.162923
0.12875	-2.94057	3.13331	0.524232	0	0.529784	0.0872721	0	0.0413148	0	1.37949	0.0224483	0	0.00566851	-0.0169293	-0.0381141	-0.0722466	-0.0257291	-0.016407	-0.0691916	-0.130816	-0.0278881	-0.0276111	-0.0568398	-0.0788069	-0.0114943	-0.0138896	-0.154575	-0.172439	-0.304172	-0.00587032	-0.0124186	-0.0370115	-0.672411	0	1.14324	0.746624	0.059604	0.162833
0.1276	-2.91704	3.10322	0.523171	0	0.515417	0.0864583	0	0.040718	0	1.36058	0.021756	0	0.005564	-0.0167924	-0.0378091	-0.0716723	-0.0255232	-0.0162757	-0.0685626	-0.129897	-0.0276649	-0.0274049	-0.0564753	-0.0778172	-0.0114056	-0.0138253	-0.153352	-0.171059	-0.301738	-0.00582334	-0.0123717	-0.0369657	-0.66703	0	1.144	0.741111	0.0598801	0.162742
0.12645	-2.89353	3.07324	0.521914	0	0.501129	0.0856291	0	0.0401209	0	1.34192	0.021217	0	0.00544568	-0.0166553	-0.0375044	-0.0710989	-0.0253176	-0.0161446	-0.0679392	-0.129006	-0.027442	-0.027201	-0.0561153	-0.0768439	-0.0113184	-0.0137623	-0.15213	-0.16968	-0.299307	-0.00577642	-0.0123237	-0.0369119	-0.661655	0	1.14471	0.735425	0.0601485	0.162652
0.1253	-2.87006	3.04338	0.520461	0	0.486923	0.0847841	0	0.0395236	0	1.32352	0.0208198	0	0.00531347	-0.0165181	-0.0372001	-0.0705263	-0.0251121	-0.0160136	-0.0673217	-0.128144	-0.0272194	-0.0269994	-0.0557596	-0.0758875	-0.0112327	-0.0137007	-0.150908	-0.168304	-0.296878	-0.00572956	-0.0122746	-0.0368502	-0.656287	0	1.14536	0.729568	0.0604086	0.162561
0.12415	-2.84661	3.01363	0.518811	0	0.472804	0.0839234	0	0.0389261	0	1.30536	0.020553	0	0.00516728	-0.0163808	-0.0368962	-0.0699544	-0.024907	-0.0158828	-0.06671	-0.127311	-0.026997	-0.0268001	-0.0554084	-0.0749483	-0.0111486	-0.0136404	-0.149688	-0.166929	-0.294453	-0.00568275	-0.0122245	-0.0367803	-0.650925	0	1.14593	0.723543	0.0606598	0.162471
0.123	-2.82319	2.98401	0.516966	0	0.458774	0.0830468	0	0.0383284	0	1.28747	0.0204055	0	0.00500706	-0.0162433	-0.0365926	-0.0693834	-0.0247021	-0.0157521	-0.0661045	-0.126508	-0.0267749	-0.026603	-0.0550616	-0.0740269	-0.0110659	-0.0135815	-0.148468	-0.165555	-0.29203	-0.00563599	-0.0121733	-0.0367022	-0.64557	0	1.14643	0.717352	0.0609015	0.16238
0.12185	-2.7998	2.95452	0.514925	0	0.444837	0.0821542	0	0.0377305	0	1.26984	0.0203665	0	0.00483274	-0.0161056	-0.0362895	-0.0688131	-0.0244974	-0.0156216	-0.0655052	-0.125735	-0.026553	-0.0264082	-0.054719	-0.0731237	-0.0109848	-0.0135241	-0.147249	-0.164184	-0.289611	-0.00558929	-0.0121211	-0.0366158	-0.640221	0	1.14682	0.711	0.0611332	0.16229
0.1207	-2.77643	2.92516	0.512688	0	0.430996	0.0812454	0	0.0371323	0	1.25249	0.0204252	0	0.00464426	-0.0159679	-0.0359866	-0.0682437	-0.024293	-0.0154912	-0.0649122	-0.124993	-0.0263315	-0.0262157	-0.0543808	-0.072239	-0.0109052	-0.013468	-0.146031	-0.162814	-0.287194	-0.00554266	-0.0120678	-0.036521	-0.634879	0	1.14712	0.704487	0.0613543	0.162199
0.11955	-2.7531	2.89595	0.510256	0	0.417255	0.0803204	0	0.036534	0	1.2354	0.0205712	0	0.00444159	-0.01583	-0.0356842	-0.067675	-0.0240888	-0.015361	-0.0643257	-0.12428	-0.0261102	-0.0260254	-0.0540468	-0.0713733	-0.0108271	-0.0134135	-0.144814	-0.161445	-0.28478	-0.00549608	-0.0120135	-0.0364179	-0.629543	0	1.14729	0.697817	0.0615641	0.162109
0.1184	-2.7298	2.86689	0.507629	0	0.403616	0.0793791	0	0.0359355	0	1.2186	0.0207943	0	0.0042247	-0.0156919	-0.0353822	-0.0671072	-0.0238849	-0.015231	-0.0637458	-0.123598	-0.0258892	-0.0258374	-0.0537171	-0.0705269	-0.0107506	-0.0133603	-0.143598	-0.160079	-0.28237	-0.00544956	-0.0119581	-0.0363062	-0.624215	0	1.14734	0.690993	0.0617622	0.162018
0.11725	-2.70653	2.83798	0.504808	0	0.390083	0.0784214	0	0.0353368	0	1.20208	0.0210845	0	0.00399356	-0.0155538	-0.0350806	-0.0665403	-0.0236813	-0.0151012	-0.0631726	-0.122946	-0.0256685	-0.0256517	-0.0533915	-0.0697002	-0.0106757	-0.0133087	-0.142383	-0.158714	-0.279963	-0.0054031	-0.0119017	-0.0361861	-0.618893	0	1.14724	0.684018	0.061948	0.161928
0.1161	-2.68329	2.80922	0.501793	0	0.376658	0.0774473	0	0.034738	0	1.18585	0.021432	0	0.00374815	-0.0154155	-0.0347793	-0.0659741	-0.023478	-0.0149715	-0.0626063	-0.122325	-0.0254481	-0.0254683	-0.0530701	-0.0688934	-0.0106024	-0.0132585	-0.14117	-0.157351	-0.277559	-0.00535671	-0.0118443	-0.0360573	-0.613579	0	1.147	0.676894	0.0621208	0.161837
0.11495	-2.66008	2.78063	0.498585	0	0.363346	0.0764568	0	0.034139	0	1.16991	0.0218272	0	0.00348848	-0.0152771	-0.0344785	-0.0654089	-0.0232749	-0.014842	-0.0620468	-0.121734	-0.025228	-0.0252871	-0.0527528	-0.068107	-0.0105307	-0.0132099	-0.139957	-0.15599	-0.275158	-0.00531037	-0.0117858	-0.0359198	-0.608272	0	1.14659	0.669624	0.0622801	0.161747
0.1138	-2.6369	2.7522	0.495185	0	0.350147	0.0754497	0	0.0335399	0	1.15426	0.0222608	0	0.00321453	-0.0151386	-0.0341781	-0.0648445	-0.0230721	-0.0147127	-0.0614945	-0.121175	-0.0250082	-0.0251082	-0.0524395	-0.0673413	-0.0104605	-0.0131627	-0.138745	-0.154631	-0.272761	-0.00526411	-0.0117264	-0.0357737	-0.602973	0	1.14602	0.662211	0.0624253	0.161656
0.11265	-2.61376	2.72394	0.491594	0	0.337067	0.0744261	0	0.0329408	0	1.13891	0.0227238	0	0.00292633	-0.0149999	-0.0338782	-0.0642809	-0.0228696	-0.0145836	-0.0609492	-0.120646	-0.0247887	-0.0249315	-0.0521303	-0.0665964	-0.0103919	-0.0131171	-0.137535	-0.153274	-0.270367	-0.00521791	-0.0116659	-0.0356189	-0.597681	0	1.14525	0.654657	0.0625558	0.161566
0.1115	-2.59065	2.69586	0.487812	0	0.324106	0.0733861	0	0.0323416	0	1.12386	0.023207	0	0.00262389	-0.0148612	-0.0335787	-0.0637183	-0.0226675	-0.0144547	-0.0604112	-0.122662	-0.0245695	-0.0247571	-0.051825	-0.0658728	-0.0103249	-0.013073	-0.136326	-0.151919	-0.267977	-0.00517178	-0.0116044	-0.0354553	-0.592397	0	1.14429	0.646966	0.0626711	0.161475
0.11035	-2.56758	2.66796	0.483841	0	0.311268	0.0723295	0	0.0317424	0	1.10912	0.023702	0	0.00230724	-0.0147224	-0.0332796	-0.0631565	-0.0224656	-0.0143259	-0.0598805	-0.116333	-0.0243507	-0.024585	-0.0515237	-0.0651706	-0.0102596	-0.0130304	-0.135118	-0.150566	-0.26559	-0.00512572	-0.011542	-0.0352829	-0.587121	0	1.14313	0.63914	0.0627707	0.161385
0.1092	-2.54454	2.64024	0.479682	0	0.298556	0.0712564	0	0.0311431	0	1.09468	0.0242003	0	0.00197642	-0.0145834	-0.032981	-0.0625956	-0.022264	-0.0141974	-0.0593572	-0.11529	-0.0241322	-0.0244151	-0.0512263	-0.0644901	-0.0101958	-0.0129894	-0.133911	-0.149215	-0.263207	-0.00507973	-0.0114785	-0.0351017	-0.581853	0	1.14174	0.631181	0.0628538	0.161294
0.10805	-2.52154	2.61271	0.475335	0	0.285972	0.0701669	0	0.0305439	0	1.08056	0.0246935	0	0.00163147	-0.0144444	-0.0326829	-0.0620357	-0.0220627	-0.014069	-0.0588413	-0.114247	-0.0239141	-0.0242474	-0.0509327	-0.0638316	-0.0101336	-0.0129499	-0.132706	-0.147866	-0.260828	-0.00503381	-0.0114141	-0.0349116	-0.576593	0	1.14013	0.623094	0.06292	0.161204
0.1069	-2.49858	2.58537	0.470803	0	0.273519	0.069061	0	0.0299448	0	1.06675	0.0251738	0	0.00127245	-0.0143053	-0.0323852	-0.0614767	-0.0218618	-0.0139409	-0.0583331	-0.113207	-0.0236963	-0.0240819	-0.0506429	-0.0631952	-0.010073	-0.012912	-0.131502	-0.14652	-0.258452	-0.00498796	-0.0113487	-0.0347128	-0.571342	0	1.13828	0.614879	0.0629687	0.161113
0.10575	-2.47565	2.55823	0.466086	0	0.261199	0.0679388	0	0.0293458	0	1.05325	0.0256332	0	0.000899417	-0.0141661	-0.032088	-0.0609187	-0.0216612	-0.013813	-0.0578324	-0.112168	-0.0234788	-0.0239186	-0.0503569	-0.0625811	-0.0100141	-0.0128756	-0.1303	-0.145175	-0.256081	-0.00494219	-0.0112823	-0.034505	-0.566099	0	1.13617	0.606541	0.0629994	0.161023
0.1046	-2.45276	2.53128	0.461186	0	0.249015	0.0668003	0	0.0287469	0	1.04007	0.0260642	0	0.000512441	-0.0140269	-0.0317913	-0.0603616	-0.0214609	-0.0136853	-0.0573394	-0.111131	-0.0232617	-0.0237576	-0.0500746	-0.0619895	-0.00995668	-0.0128408	-0.129099	-0.143833	-0.253713	-0.0048965	-0.011215	-0.0342885	-0.560865	0	1.13381	0.598082	0.0630113	0.160932
0.10345	-2.42991	2.50454	0.456104	0	0.236968	0.0656456	0	0.0281482	0	1.02721	0.0264594	0	0.000111601	-0.0138875	-0.0314952	-0.0598054	-0.021261	-0.0135578	-0.0568541	-0.110096	-0.023045	-0.0235987	-0.0497959	-0.0614207	-0.0099009	-0.0128075	-0.1279	-0.142493	-0.251349	-0.00485088	-0.0111467	-0.0340631	-0.55564	0	1.13117	0.589504	0.0630041	0.160842
0.1023	-2.4071	2.47801	0.450842	0	0.225062	0.0644748	0	0.0275498	0	1.01466	0.0268117	0	-0.000303017	-0.0137482	-0.0311995	-0.0592503	-0.0210614	-0.0134305	-0.0563767	-0.109062	-0.0228287	-0.023442	-0.0495209	-0.0608746	-0.00984672	-0.0127757	-0.126702	-0.141155	-0.24899	-0.00480534	-0.0110775	-0.0338288	-0.550424	0	1.12824	0.58081	0.0629771	0.160751
0.10115	-2.38433	2.45168	0.445401	0	0.213298	0.063288	0	0.0269516	0	1.00245	0.027114	0	-0.000731319	-0.0136087	-0.0309044	-0.0586962	-0.0208622	-0.0133034	-0.055907	-0.108031	-0.0226128	-0.0232875	-0.0492494	-0.0603515	-0.00979413	-0.0127455	-0.125506	-0.13982	-0.246635	-0.00475989	-0.0110074	-0.0335857	-0.545217	0	1.12502	0.572004	0.0629298	0.160661
0.1	-2.3616	2.42557	0.439783	0	0.201679	0.0620854	0	0.0263537	0	0.990552	0.0273598	0	-0.0011732	-0.0134693	-0.0306098	-0.0581431	-0.0206633	-0.0131766	-0.0554453	-0.107001	-0.0223972	-0.0231351	-0.0489814	-0.0598516	-0.00974313	-0.0127169	-0.124312	-0.138487	-0.244284	-0.00471452	-0.0109363	-0.0333338	-0.54002	0	1.1215	0.563087	0.0628615	0.16057
0.09885	-2.33892	2.39967	0.433991	0	0.190207	0.060867	0	0.0257561	0	0.978983	0.0275424	0	-0.00162856	-0.0133298	-0.0303158	-0.0575911	-0.0204648	-0.0130501	-0.0549915	-0.105973	-0.0221821	-0.0229849	-0.048717	-0.0593748	-0.00969371	-0.0126897	-0.123119	-0.137157	-0.241937	-0.00466923	-0.0108643	-0.0330732	-0.534833	0	1.11765	0.554063	0.0627718	0.160479
0.0977	-2.31627	2.374	0.428025	0	0.178883	0.0596331	0	0.025159	0	0.96774	0.0276555	0	-0.00209727	-0.0131902	-0.0300223	-0.0570401	-0.0202667	-0.0129237	-0.0545457	-0.104947	-0.0219673	-0.0228368	-0.0484559	-0.0589213	-0.00964586	-0.0126642	-0.121929	-0.135829	-0.239595	-0.00462403	-0.0107915	-0.0328037	-0.529655	0	1.11348	0.544934	0.0626601	0.160389
0.09655	-2.29368	2.34854	0.421888	0	0.167709	0.0583837	0	0.0245623	0	0.956825	0.0276931	0	-0.00257921	-0.0130507	-0.0297294	-0.0564902	-0.020069	-0.0127977	-0.0541079	-0.103923	-0.021753	-0.0226908	-0.0481982	-0.0584912	-0.00959959	-0.0126401	-0.12074	-0.134504	-0.237258	-0.00457892	-0.0107177	-0.0325256	-0.524488	0	1.10897	0.535703	0.0625258	0.160298
0.0954	-2.27113	2.32331	0.415582	0	0.156689	0.057119	0	0.0239662	0	0.946238	0.0276493	0	-0.00307426	-0.0129111	-0.0294371	-0.0559414	-0.0198717	-0.0126718	-0.0536781	-0.102901	-0.0215392	-0.0225469	-0.0479438	-0.0580845	-0.00955488	-0.0126176	-0.119553	-0.133182	-0.234925	-0.0045339	-0.0106431	-0.0322387	-0.519332	0	1.10411	0.526373	0.0623683	0.160208
0.09425	-2.24862	2.29831	0.409108	0	0.145822	0.0558392	0	0.0233706	0	0.935979	0.0275184	0	-0.00358226	-0.0127715	-0.0291454	-0.0553937	-0.0196748	-0.0125463	-0.0532563	-0.101882	-0.0213257	-0.0224051	-0.0476927	-0.0577014	-0.00951172	-0.0125965	-0.118368	-0.131862	-0.232597	-0.00448897	-0.0105676	-0.0319432	-0.514186	0	1.09889	0.516946	0.0621872	0.160117
0.0931	-2.22616	2.27354	0.402469	0	0.135112	0.0545446	0	0.0227756	0	0.926051	0.0272949	0	-0.00410307	-0.012632	-0.0288544	-0.0548472	-0.0194783	-0.012421	-0.0528427	-0.100864	-0.0211128	-0.0222654	-0.0474448	-0.0573417	-0.00947011	-0.012577	-0.117185	-0.130545	-0.230274	-0.00444414	-0.0104913	-0.0316391	-0.50905	0	1.0933	0.507425	0.0619818	0.160027
0.09195	-2.20376	2.249	0.395667	0	0.124559	0.0532352	0	0.0221813	0	0.916452	0.0269735	0	-0.00463654	-0.0124925	-0.0285639	-0.0543019	-0.0192822	-0.0122959	-0.0524371	-0.0998491	-0.0209002	-0.0221277	-0.0472	-0.0570056	-0.00943003	-0.012559	-0.116005	-0.129231	-0.227956	-0.00439941	-0.0104141	-0.0313265	-0.503926	0	1.08732	0.497812	0.0617515	0.159936
0.0908	-2.1814	2.22469	0.388705	0	0.114166	0.0519113	0	0.0215877	0	0.907182	0.0265493	0	-0.00518251	-0.012353	-0.0282741	-0.0537578	-0.0190866	-0.0121712	-0.0520397	-0.0988361	-0.0206882	-0.021992	-0.0469584	-0.056693	-0.00939149	-0.0125424	-0.114826	-0.12792	-0.225644	-0.00435477	-0.0103361	-0.0310053	-0.498814	0	1.08095	0.488111	0.0614959	0.159846
0.08965	-2.15909	2.20062	0.381584	0	0.103934	0.0505731	0	0.020995	0	0.898243	0.0260174	0	-0.00574081	-0.0122135	-0.027985	-0.0532149	-0.0188914	-0.0120467	-0.0516504	-0.0978254	-0.0204766	-0.0218584	-0.0467199	-0.056404	-0.00935446	-0.0125273	-0.11365	-0.126612	-0.223336	-0.00431024	-0.0102573	-0.0306758	-0.493713	0	1.07418	0.478325	0.0612144	0.159755
0.0885	-2.13684	2.1768	0.374307	0	0.0938645	0.0492208	0	0.0204031	0	0.889634	0.025373	0	-0.00631127	-0.0120741	-0.0276966	-0.0526732	-0.0186967	-0.0119226	-0.0512692	-0.0968171	-0.0202656	-0.0217268	-0.0464844	-0.0561385	-0.00931894	-0.0125137	-0.112476	-0.125307	-0.221034	-0.00426582	-0.0101777	-0.0303379	-0.488624	0	1.06699	0.468455	0.0609064	0.159665
0.08735	-2.11464	2.15321	0.366877	0	0.0839587	0.0478547	0	0.0198121	0	0.881354	0.0246118	0	-0.0068937	-0.0119348	-0.0274088	-0.0521328	-0.0185025	-0.0117987	-0.0508961	-0.0958112	-0.020055	-0.0215971	-0.0462518	-0.0558966	-0.00928491	-0.0125016	-0.111305	-0.124005	-0.218738	-0.0042215	-0.0100973	-0.0299916	-0.483548	0	1.05938	0.458505	0.0605714	0.159574
0.0862	-2.09249	2.12987	0.359297	0	0.0742181	0.0464751	0	0.0192221	0	0.873402	0.0237296	0	-0.00748793	-0.0117955	-0.0271218	-0.0515938	-0.0183087	-0.0116751	-0.0505312	-0.0948079	-0.019845	-0.0214695	-0.0460221	-0.0556781	-0.00925237	-0.0124908	-0.110136	-0.122706	-0.216447	-0.00417729	-0.0100161	-0.0296372	-0.478484	0	1.05132	0.448476	0.0602088	0.159484
0.08505	-2.0704	2.10677	0.351567	0	0.0646441	0.0450821	0	0.0186332	0	0.86578	0.0227223	0	-0.00809375	-0.0116563	-0.0268355	-0.0510561	-0.0181154	-0.0115519	-0.0501744	-0.0938071	-0.0196355	-0.0213437	-0.0457954	-0.055483	-0.00922129	-0.0124815	-0.10897	-0.121411	-0.214162	-0.00413319	-0.00993421	-0.0292746	-0.473433	0	1.04282	0.438373	0.059818	0.159393
0.0839	-2.04837	2.08393	0.343692	0	0.0552378	0.0436761	0	0.0180454	0	0.858485	0.021586	0	-0.00871097	-0.0115172	-0.0265499	-0.0505197	-0.0179227	-0.011429	-0.0498257	-0.0928089	-0.0194266	-0.0212199	-0.0455714	-0.0553112	-0.00919168	-0.0124736	-0.107806	-0.120119	-0.211884	-0.00408921	-0.00985155	-0.028904	-0.468395	0	1.03386	0.428197	0.0593986	0.159303
0.08275	-2.0264	2.06133	0.335675	0	0.0460004	0.0422574	0	0.0174587	0	0.851517	0.0203171	0	-0.00933938	-0.0113783	-0.0262651	-0.0499848	-0.0177304	-0.0113064	-0.0494851	-0.0918134	-0.0192182	-0.0210981	-0.0453502	-0.0551628	-0.00916351	-0.0124671	-0.106645	-0.118831	-0.209611	-0.00404535	-0.00976816	-0.0285254	-0.463371	0	1.02444	0.417951	0.0589499	0.159212
0.0816	-2.00449	2.03898	0.327517	0	0.0369331	0.0408262	0	0.0168734	0	0.844875	0.0189121	0	-0.00997878	-0.0112394	-0.0259811	-0.0494513	-0.0175387	-0.0111841	-0.0491527	-0.0908206	-0.0190104	-0.0209781	-0.0451317	-0.0550375	-0.00913676	-0.0124619	-0.105487	-0.117546	-0.207344	-0.00400161	-0.00968407	-0.0281389	-0.458361	0	1.01453	0.407638	0.0584715	0.159122
0.08045	-1.98264	2.01689	0.319222	0	0.0280367	0.0393828	0	0.0162894	0	0.838558	0.0173679	0	-0.0106289	-0.0111007	-0.025698	-0.0489192	-0.0173475	-0.0110622	-0.0488283	-0.0898308	-0.0188032	-0.02086	-0.0449159	-0.0549352	-0.00911144	-0.0124582	-0.104332	-0.116265	-0.205084	-0.00395799	-0.00959929	-0.0277447	-0.453365	0	1.00413	0.39726	0.0579627	0.159031
0.0793	-1.96086	1.99505	0.310793	0	0.0193123	0.0379275	0	0.0157067	0	0.832564	0.0156813	0	-0.0112897	-0.0109622	-0.0254156	-0.0483887	-0.0171569	-0.0109407	-0.048512	-0.0888438	-0.0185966	-0.0207437	-0.0447028	-0.054856	-0.00908752	-0.0124557	-0.10318	-0.114987	-0.202831	-0.00391451	-0.00951384	-0.0273428	-0.448384	0	0.99323	0.386821	0.057423	0.158941
0.07815	-1.93914	1.97347	0.302232	0	0.0107607	0.0364607	0	0.0151256	0	0.826893	0.0138495	0	-0.0119607	-0.0108238	-0.0251341	-0.0478598	-0.0169669	-0.0108195	-0.0482037	-0.0878598	-0.0183907	-0.0206293	-0.0444922	-0.0547996	-0.00906499	-0.0124546	-0.102031	-0.113714	-0.200585	-0.00387115	-0.00942773	-0.0269334	-0.443418	0	0.981817	0.376322	0.056852	0.15885
0.077	-1.91749	1.95215	0.293543	0	0.00238273	0.0349827	0	0.0145461	0	0.821543	0.0118697	0	-0.0126418	-0.0106856	-0.0248535	-0.0473324	-0.0167775	-0.0106987	-0.0479035	-0.0868788	-0.0181853	-0.0205168	-0.0442842	-0.0547659	-0.00904382	-0.0124548	-0.100885	-0.112444	-0.198345	-0.00382793	-0.00934098	-0.0265165	-0.438467	0	0.969882	0.365767	0.0562489	0.15876
0.07585	-1.89591	1.93109	0.284728	0	-0.00582087	0.0334937	0	0.0139681	0	0.816511	0.0097395	0	-0.0133328	-0.0105476	-0.0245738	-0.0468067	-0.0165887	-0.0105783	-0.0476113	-0.085901	-0.0179807	-0.020406	-0.0440786	-0.0547547	-0.00902402	-0.0124563	-0.0997426	-0.111179	-0.196113	-0.00378485	-0.00925362	-0.0260922	-0.433532	0	0.957414	0.355157	0.0556134	0.158669
0.0747	-1.8744	1.91028	0.275792	0	-0.0138494	0.0319942	0	0.0133919	0	0.811797	0.00745658	0	-0.0140334	-0.0104099	-0.024295	-0.0462826	-0.0164005	-0.0104583	-0.047327	-0.0849265	-0.0177767	-0.020297	-0.0438756	-0.054766	-0.00900556	-0.012459	-0.0986036	-0.109917	-0.193888	-0.00374191	-0.00916565	-0.0256608	-0.428614	0	0.944401	0.344496	0.0549448	0.158579
0.07355	-1.85297	1.88975	0.266736	0	-0.0217024	0.0304845	0	0.0128175	0	0.807399	0.00501878	0	-0.0147434	-0.0102723	-0.0240172	-0.0457603	-0.0162129	-0.0103387	-0.0470507	-0.0839553	-0.0175734	-0.0201898	-0.0436749	-0.0547996	-0.00898842	-0.012463	-0.0974682	-0.10866	-0.191671	-0.00369912	-0.00907711	-0.0252223	-0.423712	0	0.990224	0.333786	0.0542425	0.158488
0.0724	-1.83161	1.86947	0.257565	0	-0.0293792	0.028965	0	0.0122449	0	0.803314	0.00242416	0	-0.0154625	-0.010135	-0.0237403	-0.0452398	-0.016026	-0.0102195	-0.0467824	-0.0829875	-0.0173708	-0.0200844	-0.0434767	-0.0548552	-0.0089726	-0.0124682	-0.0963365	-0.107408	-0.189461	-0.00365648	-0.008988	-0.0247768	-0.418828	0	0.884067	0.32303	0.0535062	0.158398
0.07125	-1.81032	1.84946	0.248281	0	-0.0368795	0.0274359	0	0.0116743	0	0.799541	-0.000329058	0	-0.0161905	-0.00999801	-0.0234644	-0.0447211	-0.0158398	-0.0101008	-0.0465219	-0.0820232	-0.017169	-0.0199806	-0.0432807	-0.0549328	-0.00895806	-0.0124747	-0.0952085	-0.10616	-0.18726	-0.00361399	-0.00889836	-0.0243245	-0.413961	0	0.87131	0.31223	0.0527351	0.158307
0.0701	-1.78912	1.82972	0.238888	0	-0.0442028	0.0258978	0	0.0111057	0	0.796078	-0.00324248	0	-0.0169272	-0.00986128	-0.0231896	-0.0442042	-0.0156543	-0.00998247	-0.0462693	-0.0810625	-0.0169679	-0.0198787	-0.0430871	-0.055032	-0.00894481	-0.0124824	-0.0940845	-0.104916	-0.185066	-0.00357166	-0.00880819	-0.0238655	-0.409113	0	0.927402	0.301389	0.0519289	0.158217
0.06895	-1.768	1.81024	0.22939	0	-0.0513489	0.0243508	0	0.0105392	0	0.792922	-0.00631754	0	-0.0176722	-0.00972485	-0.0229159	-0.0436893	-0.0154695	-0.00986462	-0.0460245	-0.0801056	-0.0167676	-0.0197784	-0.0428958	-0.0551528	-0.00893283	-0.0124912	-0.0929645	-0.103678	-0.182882	-0.0035295	-0.00871754	-0.0234	-0.404283	0	0.920705	0.290509	0.0510868	0.158126
0.0678	-1.74696	1.79104	0.219789	0	-0.0583175	0.0227955	0	0.00997497	0	0.790071	-0.0095555	0	-0.0184253	-0.00958875	-0.0226432	-0.0431764	-0.0152854	-0.00974725	-0.0457875	-0.0791525	-0.0165681	-0.0196799	-0.0427068	-0.055295	-0.00892209	-0.0125012	-0.0918488	-0.102444	-0.180706	-0.0034875	-0.00862641	-0.0229281	-0.399473	0	0.775987	0.171668	0.0449434	0.158036
0.06665	-1.72602	1.77211	0.210089	0	-0.0651085	0.0212323	0	0.00941297	0	0.787523	-0.0129575	0	-0.0191863	-0.00945299	-0.0223717	-0.0426656	-0.0151021	-0.00963037	-0.0455582	-0.0782033	-0.0163694	-0.019583	-0.04252	-0.0554583	-0.00891258	-0.0125124	-0.0907373	-0.101216	-0.178539	-0.00344568	-0.00853483	-0.0224499	-0.394683	0	0.895455	0.292771	0.0510886	0.157945
0.0655	-1.70516	1.75344	0.200293	0	-0.0717218	0.0196614	0	0.00885333	0	0.785276	-0.0165243	0	-0.0199549	-0.00931759	-0.0221013	-0.0421569	-0.0149196	-0.00951399	-0.0453367	-0.0772582	-0.0161716	-0.0194878	-0.0423354	-0.0556425	-0.00890429	-0.0125246	-0.0896303	-0.0999925	-0.176381	-0.00340404	-0.00844283	-0.0219656	-0.389913	0	0.888785	0.285461	0.0506945	0.157855
0.06435	-1.68439	1.73506	0.190406	0	-0.0781576	0.0180833	0	0.00829612	0	0.783327	-0.0202569	0	-0.0207309	-0.00918258	-0.0218322	-0.0416503	-0.0147379	-0.00939812	-0.045123	-0.0763173	-0.0159746	-0.0193943	-0.042153	-0.0558474	-0.0088972	-0.012538	-0.0885279	-0.0987747	-0.174233	-0.00336258	-0.00835042	-0.0214754	-0.385164	0	0.882119	0.278158	0.0503006	0.157764
0.0632	-1.66372	1.71694	0.180429	0	-0.0844157	0.0164984	0	0.00774144	0	0.781673	-0.0241559	0	-0.0215139	-0.00904798	-0.0215642	-0.041146	-0.014557	-0.00928278	-0.0449168	-0.0753807	-0.0157786	-0.0193024	-0.0419727	-0.0560728	-0.0088913	-0.0125525	-0.0874303	-0.0975625	-0.172095	-0.00332132	-0.00825764	-0.0209795	-0.380438	0	0.875458	0.270861	0.049907	0.157674
0.0629956	-1.66423	1.72081	0.173646	0	-0.0897391	0.0153313	0	0.00737419	0	0.789591	-0.0281187	0	-0.0210388	-0.00906056	-0.0215709	-0.0411535	-0.0145615	-0.00928565	-0.0446553	-0.075404	-0.0157834	-0.0192496	-0.0419094	-0.0552075	-0.00884274	-0.0125076	-0.0874726	-0.0975927	-0.172148	-0.00332234	-0.00829913	-0.0213395	-0.380555	0	0.868803	0.263573	0.0495137	0.157658

## Sheet: OW_AP
Table S2_OW_AP. Production or consumption rates of metabolites (mmol/h per L medium) and biomass yield (gDW/g-(fiber+mucin)) during De-stat experiment in arabinogalactan plus mucin medium using fecal pool from overweight children. Metabolite abbreviations in the tab 'metabolite abbreviations'.
1/h	mmol/L/h	mmol/L/h	mmol/L/h	mmol/L/h	mmol/L/h	mmol/L/h	mmol/L/h	mmol/L/h	mmol/L/h	mmol/L/h	mmol/L/h	mmol/L/h	mmol/L/h	mmol/L/h	mmol/L/h	mmol/L/h	mmol/L/h	mmol/L/h	mmol/L/h	mmol/L/h	mmol/L/h	mmol/L/h	mmol/L/h	mmol/L/h	mmol/L/h	mmol/L/h	mmol/L/h	mmol/L/h	mmol/L/h	mmol/L/h	mmol/L/h	mmol/L/h	mmol/L/h	mmol/L/h	mmol/L/h	mmol/L/h	mmol/L/h	gDW/g-substrate
D	r-glc	r-ace	r-but	r-etOH	r-for	r-glyc	r-isobut	r-isoval	r-lact	r-prop	r-suc	r-valer	r-ala	r-arg	r-asp	r-asn	r-cys	r-gln	r-glu	r-gly	r-his	r-ile	r-leu	r-lys	r-met	r-phe	r-pro	r-ser	r-thr	r-trp	r-tyr	r-val	r-muc	r-CH4	r-CO2	r-H2	r-H2S	Yxs
0.195194	-4.42724	5.79217	0.286871	0	0.718524	1.16837	0.00321934	0.0638822	0	1.58261	0.612373	0	0.00969986	-0.0251811	-0.0565225	-0.10752	-0.0381558	-0.0243313	-0.108056	-0.197135	-0.0413576	-0.0663262	-0.130459	-0.120731	-0.0215285	-0.0275077	-0.225869	-0.255723	-0.451082	-0.00870558	-0.0142844	-0.0784913	-0.997173	0	0.976377	0.223794	0.0279824	0.275698
0.194401	-4.4091	5.71757	0.279868	0	0.708404	1.1543	0.00254585	0.0528708	0	1.58353	0.571353	0	-0.000510486	-0.0252328	-0.056291	-0.106838	-0.0379995	-0.0242316	-0.107409	-0.196336	-0.0411881	-0.0550072	-0.111562	-0.119996	-0.0164963	-0.0284619	-0.225202	-0.254676	-0.449234	-0.00866992	-0.0166987	-0.0665253	-0.993089	0	0.962739	0.220786	0.028082	0.27513
0.193444	-4.38726	5.67454	0.277737	0	0.698539	1.14522	0.00221798	0.0493814	0	1.58722	0.548393	0	-0.00148514	-0.0251145	-0.0560121	-0.106303	-0.0378112	-0.0241116	-0.106882	-0.195365	-0.0409841	-0.0541072	-0.109957	-0.119392	-0.0161828	-0.0284412	-0.22412	-0.253414	-0.447008	-0.00862697	-0.0167949	-0.0655181	-0.988169	0	1.0214	0.184493	0.0293541	0.274445
0.192503	-4.36576	5.63304	0.275768	0	0.688818	1.13641	0.0019044	0.0461262	0	1.59101	0.526178	0	-0.00245201	-0.0249974	-0.0557377	-0.105778	-0.037626	-0.0239935	-0.106366	-0.194409	-0.0407833	-0.053252	-0.108427	-0.118799	-0.0158915	-0.0284234	-0.223056	-0.252173	-0.444819	-0.00858471	-0.0168863	-0.0645581	-0.983328	0	1.00951	0.203642	0.0286436	0.27377
0.191618	-4.34557	5.59433	0.274021	0	0.679402	1.12814	0.00160613	0.0431185	0	1.59522	0.504853	0	-0.00340989	-0.0248871	-0.0554799	-0.105286	-0.037452	-0.0238825	-0.105884	-0.193511	-0.0405947	-0.0524541	-0.106998	-0.118242	-0.0156261	-0.0284143	-0.222059	-0.251006	-0.442761	-0.008545	-0.0169761	-0.06366	-0.978779	0	1.01311	0.200379	0.0287617	0.273137
0.190801	-4.32688	5.55862	0.272505	0	0.670321	1.12045	0.001323	0.0403532	0	1.59993	0.484421	0	-0.0043592	-0.0247847	-0.0552413	-0.104832	-0.0372909	-0.0237798	-0.10544	-0.192681	-0.0404201	-0.0517148	-0.105672	-0.117728	-0.0153865	-0.0284154	-0.221139	-0.249927	-0.440857	-0.00850825	-0.0170655	-0.0628258	-0.97457	0	1.01662	0.197164	0.028879	0.272552
0.189996	-4.30848	5.52425	0.271134	0	0.661361	1.113	0.00105325	0.0377974	0	1.60472	0.46465	0	-0.00530191	-0.0246833	-0.0550063	-0.104386	-0.0371323	-0.0236786	-0.105005	-0.191862	-0.0402482	-0.0510153	-0.104414	-0.117222	-0.0151665	-0.0284189	-0.220235	-0.248864	-0.438982	-0.00847206	-0.0171504	-0.0620334	-0.970425	0	1.02004	0.193998	0.0289957	0.271975
0.189164	-4.28948	5.49002	0.269845	0	0.652375	1.10556	0.000795845	0.0354295	0	1.60927	0.445389	0	-0.00623871	-0.0245779	-0.0547638	-0.103927	-0.0369686	-0.0235742	-0.104557	-0.191018	-0.0400707	-0.050343	-0.103198	-0.116701	-0.0149619	-0.0284192	-0.219301	-0.247766	-0.437046	-0.0084347	-0.0172279	-0.0612677	-0.966146	0	1.02338	0.19088	0.0291118	0.271379
0.188321	-4.27023	5.45638	0.268659	0	0.643422	1.09821	0.000551183	0.0332522	0	1.61371	0.426687	0	-0.00716892	-0.0244705	-0.054518	-0.103463	-0.0368027	-0.0234684	-0.104104	-0.190162	-0.0398909	-0.0497019	-0.102032	-0.116174	-0.0147735	-0.0284184	-0.218355	-0.246654	-0.435085	-0.00839685	-0.0172991	-0.0605338	-0.96181	0	1.02663	0.187809	0.0292272	0.270776
0.187466	-4.2507	5.42326	0.26757	0	0.634498	1.09095	0.000319228	0.0312609	0	1.61801	0.408533	0	-0.00809226	-0.024361	-0.0542687	-0.102993	-0.0366344	-0.0233611	-0.103647	-0.189294	-0.0397085	-0.0490909	-0.100915	-0.115641	-0.0146009	-0.0284162	-0.217395	-0.245527	-0.433095	-0.00835846	-0.0173642	-0.0598307	-0.957412	0	1.0298	0.184786	0.0293419	0.270163
0.18659	-4.2307	5.39038	0.266563	0	0.625572	1.08371	9.98047e-05	0.0294482	0	1.62211	0.390892	0	-0.00900844	-0.0242482	-0.0540133	-0.102513	-0.036462	-0.0232512	-0.103179	-0.188405	-0.0395216	-0.0485068	-0.0998397	-0.115096	-0.0144427	-0.0284114	-0.216412	-0.244371	-0.431057	-0.00831912	-0.0174223	-0.0591544	-0.952907	0	1.03288	0.181809	0.029456	0.269536
0.185486	-4.20553	5.35158	0.265329	0	0.615888	1.07526	-0.000110445	0.0277411	0	1.6243	0.373117	0	-0.0099166	-0.0241054	-0.053692	-0.101909	-0.0362451	-0.0231129	-0.102587	-0.187286	-0.0392865	-0.0478883	-0.0986834	-0.11441	-0.0142797	-0.0283735	-0.215166	-0.242918	-0.428493	-0.00826963	-0.0174561	-0.0584314	-0.947238	0	1.03588	0.178879	0.0295694	0.268745
0.184477	-4.18254	5.31649	0.264344	0	0.606642	1.06754	-0.000305757	0.0262491	0	1.6272	0.35624	0	-0.0108156	-0.0239745	-0.0533985	-0.101359	-0.036047	-0.0229865	-0.102049	-0.186264	-0.0390717	-0.0473307	-0.0976384	-0.113785	-0.0141412	-0.0283498	-0.214031	-0.24159	-0.426151	-0.00822443	-0.0174927	-0.0577765	-0.94206	0	1.0388	0.175995	0.0296821	0.268023
0.183551	-4.16142	5.28463	0.263584	0	0.597775	1.06046	-0.000486862	0.0249582	0	1.63071	0.340179	0	-0.0117065	-0.0238537	-0.0531288	-0.100854	-0.0358649	-0.0228704	-0.101558	-0.185325	-0.0388744	-0.0468284	-0.0966934	-0.113212	-0.0140251	-0.0283383	-0.212992	-0.240369	-0.423998	-0.00818288	-0.0175312	-0.0571831	-0.937301	0	1.04164	0.173157	0.0297942	0.267359
0.182619	-4.14016	5.25339	0.262915	0	0.588965	1.05348	-0.00065526	0.0238342	0	1.6341	0.324653	0	-0.0125889	-0.0237317	-0.0528574	-0.100348	-0.0356816	-0.0227536	-0.101065	-0.18438	-0.0386758	-0.0463548	-0.0957952	-0.112635	-0.013923	-0.028326	-0.211947	-0.239141	-0.421832	-0.00814108	-0.0175644	-0.0566193	-0.932513	0	1.04439	0.170364	0.0299056	0.266692
0.181683	-4.11879	5.22276	0.262336	0	0.580215	1.04662	-0.000811008	0.0228727	0	1.63739	0.309653	0	-0.0134627	-0.0236087	-0.0525845	-0.0998401	-0.0354975	-0.0226361	-0.100571	-0.183431	-0.0384761	-0.0459093	-0.0949432	-0.112056	-0.0138342	-0.0283131	-0.210897	-0.237907	-0.419655	-0.00809906	-0.0175924	-0.0560848	-0.9277	0	1.04706	0.167616	0.0300163	0.266021
0.180752	-4.09755	5.19304	0.261858	0	0.571564	1.03992	-0.000954082	0.0220721	0	1.64065	0.2952	0	-0.0143278	-0.0234859	-0.0523134	-0.0993362	-0.0353145	-0.0225194	-0.100081	-0.182487	-0.0382778	-0.0454942	-0.0941423	-0.111482	-0.0137594	-0.0283011	-0.209855	-0.23668	-0.417491	-0.0080573	-0.0176162	-0.0555824	-0.922917	0	1.04965	0.164913	0.0301264	0.265354
0.17983	-4.07653	5.16431	0.261485	0	0.563023	1.03341	-0.00108457	0.0214281	0	1.64391	0.281289	0	-0.0151845	-0.023364	-0.0520451	-0.0988385	-0.0351333	-0.0224039	-0.0995975	-0.181553	-0.0380814	-0.0451096	-0.093393	-0.110914	-0.0136983	-0.0282906	-0.208824	-0.235466	-0.41535	-0.00801597	-0.0176362	-0.0551125	-0.918183	0	1.05216	0.162254	0.0302357	0.264694
0.178923	-4.05585	5.13669	0.261219	0	0.554609	1.02711	-0.00120257	0.0209371	0	1.64723	0.267921	0	-0.0160329	-0.0232436	-0.051781	-0.0983496	-0.034955	-0.0222902	-0.0991232	-0.180634	-0.0378882	-0.0447562	-0.092697	-0.110356	-0.0136507	-0.0282821	-0.207811	-0.234272	-0.413242	-0.0079753	-0.0176531	-0.054676	-0.913524	0	1.0546	0.159639	0.0303445	0.264045
0.178042	-4.03574	5.11047	0.261075	0	0.546355	1.02108	-0.00130817	0.0205962	0	1.65067	0.255107	0	-0.0168735	-0.023126	-0.0515243	-0.0978755	-0.0347817	-0.0221797	-0.098664	-0.17974	-0.0377004	-0.044436	-0.0920588	-0.109815	-0.0136171	-0.0282775	-0.206828	-0.23311	-0.411193	-0.00793576	-0.0176679	-0.0542755	-0.908995	0	1.05695	0.157068	0.0304525	0.263414
0.177224	-4.01707	5.08674	0.261104	0	0.53839	1.01554	-0.00140136	0.0204087	0	1.65459	0.242917	0	-0.0177084	-0.0230164	-0.0512859	-0.0974371	-0.0346208	-0.0220771	-0.098241	-0.178911	-0.037526	-0.0441584	-0.0914979	-0.109313	-0.0136	-0.0282824	-0.205919	-0.232032	-0.409291	-0.00789905	-0.0176843	-0.0539226	-0.90479	0	1.05923	0.15454	0.0305598	0.262828
0.176168	-3.993	5.05667	0.260861	0	0.529694	1.00872	-0.0014835	0.0203046	0	1.65635	0.230657	0	-0.0185231	-0.0228754	-0.0509786	-0.0968684	-0.0344134	-0.0219448	-0.0976869	-0.177841	-0.0373011	-0.043841	-0.0908466	-0.108664	-0.0135741	-0.0282509	-0.204734	-0.230641	-0.406839	-0.00785172	-0.0176747	-0.0535177	-0.899368	0	1.06142	0.152054	0.0306665	0.262071
0.175248	-3.97203	5.03119	0.260893	0	0.521535	1.00282	-0.00155302	0.0203617	0	1.6592	0.219176	0	-0.0193348	-0.0227519	-0.0507109	-0.0963756	-0.0342327	-0.0218296	-0.0972095	-0.17691	-0.0371052	-0.0435848	-0.090311	-0.108101	-0.0135698	-0.0282399	-0.203709	-0.22943	-0.404702	-0.00781048	-0.0176735	-0.0531833	-0.894645	0	1.06355	0.149612	0.0307725	0.261413
0.174466	-3.95417	5.01026	0.261198	0	0.513902	0.997823	-0.00161043	0.0205724	0	1.66316	0.208432	0	-0.0201455	-0.0226459	-0.0504829	-0.0959589	-0.0340788	-0.0217314	-0.0968088	-0.176116	-0.0369384	-0.0433884	-0.0898889	-0.107623	-0.0135867	-0.0282499	-0.202843	-0.228399	-0.402883	-0.00777537	-0.0176811	-0.0529178	-0.890623	0	1.06559	0.147211	0.0308779	0.260852
0.173705	-3.9368	4.99051	0.261604	0	0.506404	0.993055	-0.00165627	0.0209076	0	1.66724	0.198155	0	-0.0209493	-0.0225424	-0.0502611	-0.0955547	-0.033929	-0.021636	-0.0964209	-0.175345	-0.0367761	-0.0432198	-0.0895155	-0.107158	-0.0136147	-0.0282631	-0.202003	-0.227395	-0.401113	-0.00774121	-0.017687	-0.0526828	-0.88671	0	1.06756	0.144852	0.0309825	0.260307
0.172942	-3.91939	4.97122	0.262073	0	0.498964	0.988376	-0.00169067	0.0213588	0	1.67121	0.188286	0	-0.0217451	-0.0224383	-0.0500388	-0.0951501	-0.033779	-0.0215403	-0.0960327	-0.174572	-0.0366135	-0.0430722	-0.089177	-0.106693	-0.0136515	-0.0282758	-0.201162	-0.22639	-0.399339	-0.00770697	-0.0176891	-0.0524701	-0.882789	0	1.06946	0.142535	0.0310865	0.259761
0.17217	-3.90177	4.95216	0.262592	0	0.491557	0.983737	-0.00171368	0.0219204	0	1.67501	0.178802	0	-0.022532	-0.0223327	-0.0498138	-0.0947408	-0.0336271	-0.0214434	-0.0956399	-0.173789	-0.0364488	-0.042943	-0.088868	-0.106222	-0.013696	-0.0282869	-0.20031	-0.225372	-0.397543	-0.00767231	-0.0176867	-0.0522765	-0.878819	0	1.07128	0.140259	0.0311898	0.259208
0.171397	-3.88413	4.93356	0.263172	0	0.484213	0.97919	-0.00172539	0.0225905	0	1.67871	0.169714	0	-0.0233106	-0.0222269	-0.0495887	-0.0943319	-0.0334751	-0.0213465	-0.0952477	-0.173006	-0.0362841	-0.0428338	-0.0885926	-0.105752	-0.0137485	-0.0282978	-0.199458	-0.224353	-0.395746	-0.00763764	-0.0176808	-0.0521044	-0.874847	0	1.07302	0.138023	0.0312924	0.258655
0.170619	-3.86637	4.91527	0.263801	0	0.476914	0.9747	-0.00172587	0.023364	0	1.68227	0.161002	0	-0.0240804	-0.02212	-0.0493619	-0.0939203	-0.033322	-0.0212489	-0.0948529	-0.172218	-0.0361182	-0.0427426	-0.0883469	-0.105279	-0.0138082	-0.0283075	-0.198601	-0.223327	-0.393936	-0.00760271	-0.0176709	-0.0519513	-0.870846	0	1.0747	0.135828	0.0313943	0.258097
0.169837	-3.84852	4.8973	0.26448	0	0.469666	0.970274	-0.00171517	0.0242375	0	1.68569	0.152663	0	-0.0248412	-0.0220124	-0.049134	-0.0935071	-0.0331682	-0.0211508	-0.0944565	-0.171425	-0.0359514	-0.0426693	-0.0881306	-0.104803	-0.0138749	-0.0283162	-0.197739	-0.222296	-0.392118	-0.00756761	-0.0176573	-0.0518174	-0.866825	0	1.0763	0.133672	0.0314955	0.257537
0.169048	-3.83053	4.87959	0.265204	0	0.462464	0.965898	-0.00169339	0.0252069	0	1.68895	0.144684	0	-0.0255927	-0.0219038	-0.0489044	-0.0930911	-0.0330132	-0.0210519	-0.0940573	-0.170627	-0.0357834	-0.0426127	-0.0879418	-0.104324	-0.0139478	-0.0283237	-0.196871	-0.221257	-0.390285	-0.00753225	-0.0176399	-0.0517012	-0.862775	0	1.07783	0.131556	0.0315961	0.256972
0.16816	-3.81029	4.8594	0.265827	0	0.45502	0.961028	-0.00166021	0.0262525	0	1.69117	0.136916	0	-0.0263256	-0.0217821	-0.0486459	-0.0926206	-0.0328387	-0.0209407	-0.0936033	-0.169728	-0.0355943	-0.042548	-0.0877294	-0.103784	-0.0140191	-0.0283148	-0.195888	-0.220088	-0.388222	-0.00749244	-0.0176095	-0.0515727	-0.858215	0	1.07929	0.12948	0.031696	0.256336
0.167276	-3.79013	4.8397	0.266502	0	0.447658	0.95626	-0.00161605	0.0273881	0	1.69331	0.129518	0	-0.027049	-0.0216607	-0.0483886	-0.0921526	-0.032665	-0.0208299	-0.0931519	-0.168833	-0.035406	-0.0425013	-0.0875479	-0.103247	-0.0140967	-0.028306	-0.19491	-0.218924	-0.386169	-0.0074528	-0.0175762	-0.051464	-0.853675	0	1.08068	0.127442	0.0317951	0.255703
0.166423	-3.77068	4.82128	0.267268	0	0.440456	0.951747	-0.00156115	0.0286144	0	1.69562	0.122521	0	-0.0277659	-0.0215432	-0.0481403	-0.0917022	-0.0324974	-0.020723	-0.0927181	-0.167969	-0.0352243	-0.042479	-0.0874105	-0.102729	-0.0141824	-0.0283016	-0.193969	-0.2178	-0.384187	-0.00741456	-0.0175429	-0.0513829	-0.849294	0	1.082	0.125443	0.0318936	0.255092
0.16558	-3.75147	4.8035	0.268093	0	0.433353	0.947368	-0.00149553	0.0299241	0	1.6979	0.115882	0	-0.0284742	-0.0214269	-0.047895	-0.0912578	-0.0323318	-0.0206174	-0.0922906	-0.167116	-0.0350448	-0.0424752	-0.0873052	-0.102218	-0.0142741	-0.0282983	-0.19304	-0.21669	-0.38223	-0.00737678	-0.0175076	-0.0513223	-0.844967	0	1.08325	0.123482	0.0319914	0.254488
0.164745	-3.73244	4.78629	0.268968	0	0.426337	0.943105	-0.00141931	0.031313	0	1.70014	0.109586	0	-0.0291737	-0.0213114	-0.0476521	-0.0908181	-0.0321678	-0.0205129	-0.0918677	-0.166271	-0.0348671	-0.0424886	-0.0872296	-0.101711	-0.0143712	-0.0282957	-0.192121	-0.215591	-0.380291	-0.00733936	-0.0174702	-0.0512807	-0.840681	0	1.08443	0.121558	0.0320886	0.25389
0.163915	-3.71353	4.76953	0.269888	0	0.419401	0.938937	-0.00133255	0.0327769	0	1.70229	0.103621	0	-0.0298642	-0.0211965	-0.0474106	-0.0903815	-0.0320048	-0.0204089	-0.0914478	-0.165432	-0.0346904	-0.0425177	-0.0871812	-0.101209	-0.0144732	-0.0282933	-0.191209	-0.214499	-0.378363	-0.00730217	-0.0174304	-0.0512566	-0.83642	0	1.08555	0.119672	0.032185	0.253296
0.16309	-3.69472	4.75321	0.27085	0	0.412542	0.934861	-0.00123537	0.0343122	0	1.70437	0.0979776	0	-0.0305456	-0.0210821	-0.0471705	-0.0899477	-0.0318427	-0.0203055	-0.0910309	-0.164597	-0.0345147	-0.0425619	-0.0871588	-0.100709	-0.0145796	-0.028291	-0.190303	-0.213412	-0.376447	-0.00726519	-0.0173884	-0.0512494	-0.832185	0	1.08659	0.117823	0.0322807	0.252705
0.162258	-3.67577	4.73698	0.271834	0	0.405728	0.93081	-0.00112779	0.0359134	0	1.70625	0.0926331	0	-0.0312163	-0.0209667	-0.0469285	-0.0895106	-0.0316793	-0.0202014	-0.0906105	-0.163756	-0.0343376	-0.0426178	-0.0871556	-0.100206	-0.0146891	-0.028287	-0.18939	-0.212318	-0.374517	-0.00722792	-0.017343	-0.0512549	-0.827916	0	1.08757	0.116011	0.0323758	0.25211
0.161434	-3.65699	4.72122	0.27286	0	0.398999	0.926861	-0.00100999	0.0375793	0	1.70807	0.0875958	0	-0.0318782	-0.0208522	-0.0466888	-0.0890779	-0.0315175	-0.0200982	-0.0901945	-0.162922	-0.0341622	-0.0426883	-0.0871779	-0.099707	-0.0148025	-0.0282835	-0.188486	-0.211233	-0.372603	-0.00719099	-0.0172957	-0.0512769	-0.823686	0	1.08849	0.114235	0.0324701	0.251519
0.16061	-3.6382	4.70569	0.273911	0	0.392331	0.922964	-0.000882043	0.0393051	0	1.70975	0.0828479	0	-0.0325301	-0.0207376	-0.0464489	-0.088645	-0.0313555	-0.0199949	-0.0897783	-0.162088	-0.0339867	-0.0427707	-0.0872204	-0.0992081	-0.0149188	-0.0282791	-0.187582	-0.210147	-0.370688	-0.00715404	-0.0172459	-0.0513122	-0.819454	0	1.08933	0.112495	0.0325638	0.250929
0.159722	-3.61797	4.68854	0.274887	0	0.38555	0.918756	-0.00074367	0.0410751	0	1.71066	0.0783172	0	-0.0331626	-0.0206147	-0.0461906	-0.0881774	-0.0311812	-0.0198837	-0.0893269	-0.16119	-0.0337977	-0.0428481	-0.0872488	-0.0986703	-0.0150322	-0.0282634	-0.186605	-0.208979	-0.368628	-0.00711427	-0.017187	-0.0513406	-0.814898	0	1.09012	0.11079	0.0326568	0.250293
0.15885	-3.59811	4.67207	0.27591	0	0.378877	0.914691	-0.000595452	0.0429005	0	1.71159	0.0740815	0	-0.033787	-0.0204939	-0.045937	-0.0877187	-0.03101	-0.0197746	-0.0888844	-0.160308	-0.0336122	-0.0429406	-0.0873044	-0.0981424	-0.0151492	-0.0282494	-0.185647	-0.207832	-0.366604	-0.00707521	-0.0171274	-0.0513864	-0.810424	0	1.09084	0.109121	0.0327491	0.249668
0.158024	-3.57929	4.65712	0.277026	0	0.372395	0.910939	-0.000437656	0.0447845	0	1.71283	0.0701591	0	-0.034408	-0.0203789	-0.0456968	-0.0872855	-0.0308479	-0.0196712	-0.0884676	-0.159473	-0.0334364	-0.0430554	-0.0874023	-0.097643	-0.0152719	-0.0282423	-0.184743	-0.206745	-0.364687	-0.00703822	-0.0170702	-0.0514585	-0.806186	0	1.09149	0.107486	0.0328406	0.249077
0.157224	-3.56108	4.64313	0.278204	0	0.366044	0.907384	-0.000270256	0.0467204	0	1.71419	0.0665189	0	-0.0350231	-0.0202674	-0.0454643	-0.086867	-0.0306909	-0.0195711	-0.0880655	-0.158665	-0.0332662	-0.043187	-0.0875313	-0.09716	-0.0153984	-0.0282388	-0.183871	-0.205693	-0.362831	-0.0070024	-0.0170134	-0.0515502	-0.802083	0	1.09209	0.105886	0.0329315	0.248504
0.156436	-3.54311	4.62961	0.279415	0	0.359782	0.903935	-9.32558e-05	0.0487019	0	1.71552	0.0631368	0	-0.0356301	-0.0201572	-0.0452349	-0.0864545	-0.030536	-0.0194723	-0.0876694	-0.157868	-0.0330984	-0.0433307	-0.0876821	-0.0966838	-0.0155272	-0.0282363	-0.183011	-0.204655	-0.361	-0.00696706	-0.0169556	-0.0516561	-0.798036	0	1.09262	0.10432	0.0330217	0.247939
0.155653	-3.52528	4.61641	0.280651	0	0.353595	0.90056	9.32775e-05	0.0507251	0	1.71677	0.0599999	0	-0.036228	-0.0200478	-0.0450072	-0.0860453	-0.0303824	-0.0193743	-0.0872766	-0.157077	-0.0329318	-0.0434848	-0.0878514	-0.0962112	-0.0156573	-0.0282339	-0.18216	-0.203625	-0.359183	-0.006932	-0.0168964	-0.0517742	-0.79402	0	1.09309	0.102788	0.0331112	0.247379
0.154857	-3.50713	4.60293	0.281877	0	0.347429	0.897143	0.000289331	0.0527823	0	1.71773	0.0570842	0	-0.0368136	-0.0199366	-0.0447755	-0.0856285	-0.030226	-0.0192746	-0.0868758	-0.156272	-0.0327623	-0.0436434	-0.0880275	-0.0957301	-0.0157868	-0.0282283	-0.181292	-0.202577	-0.357334	-0.00689632	-0.0168337	-0.0518975	-0.789933	0	1.09349	0.101289	0.0332	0.246808
0.154057	-3.48891	4.58947	0.283106	0	0.341313	0.893743	0.000494747	0.0548725	0	1.7185	0.0543921	0	-0.0373884	-0.019825	-0.0445429	-0.0852098	-0.0300689	-0.0191744	-0.086473	-0.159336	-0.0325921	-0.0438088	-0.0882152	-0.0952469	-0.0159162	-0.0282211	-0.180421	-0.201524	-0.355478	-0.00686049	-0.0167686	-0.0520288	-0.785829	0	1.09384	0.099823	0.0332881	0.246235
0.153251	-3.47057	4.57596	0.284335	0	0.335242	0.890345	0.000709422	0.0569922	0	1.71906	0.0519151	0	-0.037952	-0.0197128	-0.0443088	-0.0847882	-0.0299109	-0.0190737	-0.0860672	-0.154888	-0.0324208	-0.04398	-0.0884125	-0.0947604	-0.016045	-0.028212	-0.179545	-0.200465	-0.35361	-0.00682443	-0.0167011	-0.0521672	-0.781699	0	1.09413	0.0983897	0.0333755	0.245659
0.152267	-3.44819	4.55727	0.285265	0	0.328779	0.885945	0.000933629	0.0590925	0	1.7176	0.0495233	0	-0.0384712	-0.0195775	-0.044023	-0.0842678	-0.029718	-0.0189506	-0.0855611	-0.153888	-0.0322117	-0.0441095	-0.0885233	-0.0941633	-0.0161567	-0.0281707	-0.17846	-0.199172	-0.351329	-0.00678041	-0.0166128	-0.0522556	-0.776656	0	1.09436	0.0969887	0.0334622	0.244954
0.151296	-3.42608	4.53901	0.286216	0	0.322415	0.881644	0.00116659	0.0612172	0	1.71608	0.0473548	0	-0.0389807	-0.0194438	-0.0437408	-0.0837542	-0.0295274	-0.0188291	-0.0850617	-0.152902	-0.0320052	-0.0442479	-0.0886508	-0.0935739	-0.0162685	-0.0281302	-0.177391	-0.197895	-0.349076	-0.00673695	-0.016524	-0.0523551	-0.771678	0	1.09453	0.0956196	0.0335482	0.244258
0.150373	-3.40509	4.52223	0.287248	0	0.316238	0.877651	0.00140817	0.0633738	0	1.71491	0.0454247	0	-0.0394879	-0.0193166	-0.0434728	-0.0832675	-0.0293465	-0.0187138	-0.0845892	-0.151965	-0.0318091	-0.0444048	-0.0888146	-0.0930146	-0.0163836	-0.028097	-0.176378	-0.196683	-0.346938	-0.00669567	-0.0164386	-0.0524772	-0.766949	0	1.09464	0.094282	0.0336335	0.243597
0.149516	-3.38559	4.50742	0.28839	0	0.310286	0.87406	0.00165834	0.0655658	0	1.71426	0.0437323	0	-0.039997	-0.0191979	-0.0432238	-0.0828169	-0.0291784	-0.0186066	-0.0841532	-0.151095	-0.0316269	-0.0445844	-0.0890237	-0.0924958	-0.0165036	-0.0280742	-0.175443	-0.195556	-0.344951	-0.00665732	-0.0163585	-0.052627	-0.762557	0	1.0947	0.0929755	0.0337181	0.242983
0.148703	-3.36707	4.49391	0.289605	0	0.304498	0.870741	0.00191714	0.0677853	0	1.71391	0.0422519	0	-0.0405041	-0.0190849	-0.0429874	-0.0823902	-0.0290189	-0.0185048	-0.0837411	-0.150268	-0.0314539	-0.0447805	-0.0892652	-0.0920037	-0.016626	-0.0280578	-0.17456	-0.194487	-0.343064	-0.00662091	-0.0162814	-0.052797	-0.758386	0	1.0947	0.0916999	0.033802	0.242401
0.147888	-3.34854	4.48039	0.290814	0	0.298765	0.867437	0.00218447	0.0700172	0	1.71339	0.0409478	0	-0.0410004	-0.0189719	-0.0427508	-0.0819628	-0.0288591	-0.018403	-0.0833281	-0.149441	-0.0312808	-0.0449804	-0.0895137	-0.091511	-0.0167464	-0.0280401	-0.173675	-0.193416	-0.341176	-0.00658446	-0.0162027	-0.0529723	-0.754212	0	1.09464	0.0904547	0.0338852	0.241818
0.147059	-3.32966	4.46641	0.29199	0	0.293053	0.864061	0.00246019	0.0722538	0	1.71254	0.0398052	0.0250345	-0.0414827	-0.018857	-0.0425098	-0.0815269	-0.0286965	-0.0182992	-0.0829062	-0.148599	-0.0311044	-0.0451797	-0.0897604	-0.0910088	-0.0168631	-0.0280186	-0.172774	-0.192326	-0.339252	-0.00654735	-0.0161209	-0.0531475	-0.74996	0	1.09453	0.0892395	0.0339677	0.241224
0.146235	-3.3109	4.45257	0.293165	0	0.287411	0.860729	0.0027442	0.0744987	0	1.71157	0.0388292	0.0617943	-0.0419551	-0.0187429	-0.0422703	-0.0810935	-0.0285348	-0.0181961	-0.0824867	-0.147762	-0.0309292	-0.0453835	-0.0900158	-0.0905095	-0.0169778	-0.0279966	-0.171878	-0.191242	-0.337341	-0.00651046	-0.0160382	-0.053329	-0.745735	0	1.09436	0.0880541	0.0340495	0.240633
0.145397	-3.29184	4.4383	0.294306	0	0.281794	0.85733	0.00303632	0.0767428	0	1.71028	0.0380033	0.0658318	-0.0424136	-0.0186272	-0.0420269	-0.0806525	-0.0283705	-0.0180914	-0.0820592	-0.146911	-0.0307511	-0.0455861	-0.0902687	-0.0900017	-0.0170884	-0.027971	-0.170968	-0.190141	-0.335399	-0.00647298	-0.0159527	-0.0535099	-0.741441	0	1.09414	0.086898	0.0341306	0.240033
0.144325	-3.26747	4.417	0.295005	0	0.275702	0.852579	0.00333498	0.078902	0	1.70623	0.0372101	0.0697998	-0.0428065	-0.0184814	-0.0417158	-0.0800817	-0.0281605	-0.0179575	-0.0814997	-0.145823	-0.0305235	-0.0457234	-0.0903905	-0.0893488	-0.0171717	-0.0279014	-0.169783	-0.188734	-0.332916	-0.00642506	-0.0158408	-0.0536144	-0.735953	0	1.09386	0.0857708	0.034211	0.239265
0.14329	-3.24396	4.39674	0.295751	0	0.269764	0.848051	0.00364122	0.0810675	0	1.7024	0.0365876	0.0737121	-0.0431951	-0.0183407	-0.0414157	-0.0795313	-0.0279579	-0.0178282	-0.0809607	-0.144774	-0.0303039	-0.0458723	-0.0905361	-0.088719	-0.0172551	-0.0278371	-0.168643	-0.187376	-0.330521	-0.00637883	-0.0157316	-0.0537338	-0.730658	0	1.09353	0.0846723	0.0342907	0.238524
0.142292	-3.22127	4.37747	0.296543	0	0.263973	0.843738	0.00395503	0.0832375	0	1.69878	0.036126	0.0775719	-0.0435795	-0.0182048	-0.041126	-0.0790007	-0.0277623	-0.0177036	-0.0804413	-0.143762	-0.0300919	-0.0460321	-0.0907041	-0.0881114	-0.0173383	-0.0277776	-0.167546	-0.186065	-0.328209	-0.00633422	-0.015625	-0.0538674	-0.725547	0	1.09315	0.083602	0.0343697	0.23781
0.141346	-3.19976	4.35965	0.297408	0	0.258361	0.839729	0.00427655	0.085417	0	1.69553	0.0358239	0.0813848	-0.043964	-0.0180757	-0.0408513	-0.0784984	-0.0275769	-0.0175853	-0.0799504	-0.142801	-0.0298909	-0.046207	-0.0909034	-0.0875355	-0.0174227	-0.0277261	-0.166509	-0.184823	-0.326017	-0.00629191	-0.0155229	-0.0540204	-0.720701	0	1.09272	0.0825596	0.0344479	0.237132
0.140428	-3.1789	4.34258	0.298304	0	0.252873	0.835888	0.00460558	0.0875958	0	1.69242	0.0356622	0.0851505	-0.0443435	-0.0179505	-0.040585	-0.0780116	-0.0273971	-0.0174707	-0.0794749	-0.14187	-0.0296961	-0.0463902	-0.0911202	-0.0869771	-0.017506	-0.0276783	-0.165507	-0.183618	-0.323891	-0.00625089	-0.0154228	-0.0541846	-0.716003	0	1.09224	0.0815447	0.0345255	0.236475
0.139504	-3.15788	4.3252	0.299163	0	0.247431	0.832004	0.00494164	0.0897573	0	1.68904	0.035618	0.088863	-0.0447093	-0.0178246	-0.0403167	-0.0775207	-0.027216	-0.0173552	-0.0789949	-0.140932	-0.0294997	-0.0465708	-0.0913328	-0.0864141	-0.017584	-0.0276277	-0.164496	-0.182404	-0.32175	-0.00620956	-0.0153209	-0.0543471	-0.711269	0	1.09171	0.080557	0.0346024	0.235812
0.138579	-3.13688	4.30769	0.299997	0	0.242048	0.828119	0.00528465	0.0919016	0	1.68548	0.035688	0.0925236	-0.0450632	-0.0176989	-0.0400485	-0.0770296	-0.0270349	-0.0172397	-0.0785143	-0.139995	-0.0293035	-0.0467505	-0.0915447	-0.0858511	-0.0176572	-0.0275755	-0.163487	-0.18119	-0.31961	-0.00616826	-0.0152181	-0.0545101	-0.706538	0	1.09112	0.0795961	0.0346785	0.235151
0.137688	-3.11661	4.29103	0.300866	0	0.236795	0.824421	0.005635	0.0940417	0	1.68209	0.0358794	0.0961418	-0.0454136	-0.0175776	-0.0397898	-0.0765562	-0.0268603	-0.0171284	-0.0780514	-0.139091	-0.0291142	-0.0469387	-0.091775	-0.0853081	-0.0177292	-0.0275278	-0.162516	-0.18002	-0.317545	-0.00612842	-0.0151179	-0.0546848	-0.701974	0	1.09049	0.0786615	0.034754	0.234512
0.136834	-3.09721	4.27537	0.301781	0	0.231676	0.820937	0.00599283	0.0961787	0	1.67895	0.0361871	0.099722	-0.0457624	-0.0174613	-0.039542	-0.0761032	-0.026693	-0.0170217	-0.0776089	-0.138225	-0.0289329	-0.0471367	-0.0920262	-0.0847879	-0.0178002	-0.0274857	-0.161589	-0.178899	-0.315568	-0.00609025	-0.0150209	-0.0548726	-0.697603	0	1.08981	0.0777531	0.0348287	0.233901
0.136032	-3.07896	4.26111	0.302769	0	0.226718	0.817746	0.00635846	0.098319	0	1.67621	0.0366094	0.0981971	-0.0461138	-0.0173519	-0.0393091	-0.0756783	-0.0265358	-0.0169214	-0.0771946	-0.13741	-0.0287625	-0.0473487	-0.0923065	-0.0842992	-0.0178718	-0.0274517	-0.164419	-0.177845	-0.313709	-0.00605437	-0.0149287	-0.0550786	-0.693493	0	1.08908	0.0768703	0.0349027	0.233326
0.135064	-3.05696	4.24164	0.303398	0	0.221478	0.813569	0.00672726	0.100351	0	1.67137	0.0370558	0.111497	-0.046408	-0.0172213	-0.0390282	-0.0751609	-0.0263462	-0.0168005	-0.0766859	-0.136428	-0.0285569	-0.0475069	-0.0924819	-0.0837075	-0.017919	-0.0273847	-0.158838	-0.176574	-0.311467	-0.00601111	-0.0148177	-0.055223	-0.688538	0	1.08831	0.0760129	0.034976	0.232633
0.134192	-3.03716	4.22494	0.304186	0	0.216491	0.80995	0.00710444	0.102405	0	1.66745	0.0376235	0.113168	-0.0467171	-0.0171035	-0.0387754	-0.0746969	-0.0261755	-0.0166917	-0.0762312	-0.135545	-0.028372	-0.0476923	-0.092713	-0.0831755	-0.0179715	-0.0273345	-0.157809	-0.175431	-0.30945	-0.00597218	-0.0147166	-0.0554012	-0.684078	0	1.08749	0.0751804	0.0350487	0.232009
0.133435	-3.01993	4.21152	0.305171	0	0.211784	0.80699	0.00749088	0.104491	0	1.66468	0.0383112	0.114738	-0.0470471	-0.0170004	-0.0385555	-0.0742955	-0.0260271	-0.016597	-0.0758398	-0.134776	-0.0282111	-0.0479106	-0.0930112	-0.0827135	-0.0180314	-0.0273044	-0.156914	-0.174436	-0.307695	-0.00593831	-0.0146272	-0.05562	-0.680198	0	1.08662	0.0743726	0.0351206	0.231466
0.132713	-3.00351	4.19901	0.306197	0	0.207194	0.804226	0.00788493	0.106568	0	1.66213	0.0390827	0.116184	-0.0473767	-0.0169021	-0.0383458	-0.0739132	-0.0258855	-0.0165068	-0.0754674	-0.134043	-0.0280576	-0.0481373	-0.0933276	-0.082273	-0.0180897	-0.0272797	-0.156061	-0.173487	-0.306021	-0.00590601	-0.0145411	-0.0558504	-0.676498	0	1.0857	0.073589	0.0351918	0.230949
0.131972	-2.98668	4.18575	0.307155	0	0.202617	0.80134	0.00828509	0.108606	0	1.6592	0.039913	0.117487	-0.0476906	-0.0168017	-0.0381309	-0.0735205	-0.0257404	-0.0164142	-0.0750841	-0.133292	-0.0279004	-0.0483552	-0.0936284	-0.0818209	-0.0181398	-0.0272501	-0.155186	-0.172515	-0.304306	-0.00587291	-0.0144524	-0.0560722	-0.672707	0	1.08474	0.0728292	0.0352622	0.230419
0.13122	-2.96958	4.17193	0.308055	0	0.198066	0.798368	0.00869134	0.110606	0	1.65595	0.0407995	0.118653	-0.0479904	-0.0167	-0.0379126	-0.0731208	-0.0255931	-0.0163203	-0.0746934	-0.132529	-0.0277407	-0.0485657	-0.0939168	-0.0813612	-0.0181824	-0.0272167	-0.154298	-0.171527	-0.302564	-0.00583929	-0.014362	-0.0562874	-0.668857	0	1.08374	0.072093	0.035332	0.22988
0.130434	-2.95171	4.15685	0.308848	0	0.193499	0.795174	0.0091027	0.112551	0	1.65211	0.0417292	0.119672	-0.0482691	-0.0165942	-0.0376845	-0.0727016	-0.0254391	-0.0162221	-0.0742825	-0.131731	-0.0275738	-0.048761	-0.0941775	-0.08088	-0.0182144	-0.0271752	-0.15337	-0.170495	-0.300744	-0.00580416	-0.0142674	-0.0564868	-0.664833	0	1.0827	0.07138	0.0354011	0.229317
0.129644	-2.93377	4.14143	0.309596	0	0.188976	0.79194	0.00951994	0.114457	0	1.64804	0.0427083	0.120564	-0.0485357	-0.0164882	-0.0374554	-0.0722799	-0.0252845	-0.0161235	-0.0738686	-0.13093	-0.0274061	-0.0489507	-0.0944293	-0.0803961	-0.0182392	-0.0271314	-0.152437	-0.169459	-0.298915	-0.00576887	-0.014172	-0.0566816	-0.660791	0	1.08161	0.0706897	0.0354694	0.228751
0.128834	-2.91537	4.12515	0.310262	0	0.184466	0.788562	0.00994225	0.116311	0	1.64355	0.0437259	0.121322	-0.0487849	-0.0163799	-0.0372205	-0.0718464	-0.0251259	-0.0160223	-0.0734424	-0.130109	-0.0272342	-0.0491288	-0.0946608	-0.0798993	-0.0182548	-0.0270819	-0.151481	-0.168396	-0.297041	-0.00573269	-0.014074	-0.0568649	-0.656646	0	1.08047	0.0700219	0.0355371	0.228171
0.128023	-2.89693	4.10858	0.310884	0	0.180003	0.785151	0.0103701	0.118123	0	1.63884	0.0447836	0.121961	-0.0490224	-0.0162716	-0.0369851	-0.0714115	-0.024967	-0.015921	-0.0730144	-0.129286	-0.027062	-0.049301	-0.0948834	-0.0794011	-0.0182631	-0.0270306	-0.150523	-0.167331	-0.295162	-0.00569643	-0.0139756	-0.0570436	-0.652493	0	1.0793	0.0693762	0.035604	0.22759
0.12715	-2.87711	4.08985	0.311331	0	0.175482	0.781348	0.0108008	0.119849	0	1.6332	0.0458555	0.122446	-0.049229	-0.0161558	-0.036732	-0.0709421	-0.0247961	-0.0158121	-0.0725507	-0.128402	-0.0268769	-0.0494468	-0.0950567	-0.0788645	-0.0182565	-0.0269654	-0.149493	-0.166186	-0.293143	-0.00565746	-0.0138702	-0.0571935	-0.648029	0	1.07809	0.0687522	0.0356702	0.226965
0.126283	-2.85742	4.07102	0.311744	0	0.171024	0.777551	0.0112368	0.121533	0	1.62744	0.0469604	0.122821	-0.0494257	-0.016041	-0.0364806	-0.0704751	-0.0246264	-0.0157039	-0.0720892	-0.127523	-0.0266929	-0.0495883	-0.0952243	-0.078331	-0.0182431	-0.0268995	-0.14847	-0.165048	-0.291136	-0.00561874	-0.0137651	-0.0573406	-0.643593	0	1.07683	0.0681495	0.0357357	0.226344
0.125418	-2.83776	4.05196	0.312115	0	0.166621	0.773735	0.0116777	0.123169	0	1.6215	0.0480921	0.123088	-0.0496113	-0.0159267	-0.0362297	-0.0700086	-0.0244571	-0.0155959	-0.0716276	-0.126646	-0.0265093	-0.0497237	-0.095383	-0.077798	-0.0182223	-0.0268322	-0.147449	-0.163913	-0.289134	-0.0055801	-0.0136601	-0.057483	-0.639167	0	1.07554	0.0675679	0.0358005	0.225724
0.124546	-2.81798	4.03244	0.312425	0	0.16226	0.769853	0.0121232	0.12475	0	1.61529	0.0492431	0.123246	-0.0497832	-0.0158119	-0.0359772	-0.0695381	-0.0242866	-0.0154871	-0.0711617	-0.125763	-0.0263245	-0.0498502	-0.0955272	-0.077261	-0.0181929	-0.0267618	-0.146421	-0.162771	-0.287118	-0.0055412	-0.0135543	-0.0576172	-0.634711	0	1.0742	0.0670068	0.0358646	0.2251
0.123692	-2.79859	4.01316	0.312725	0	0.15798	0.766042	0.0125742	0.126291	0	1.60909	0.0504173	0.123313	-0.0499491	-0.0156996	-0.0357296	-0.0690766	-0.0241194	-0.0153805	-0.0707044	-0.124898	-0.0261433	-0.0499755	-0.0956721	-0.076734	-0.0181579	-0.0266931	-0.145413	-0.16165	-0.285142	-0.00550306	-0.0134502	-0.0577524	-0.630343	0	1.07283	0.0664661	0.035928	0.224488
0.122841	-2.77927	3.99368	0.312982	0	0.153756	0.762218	0.01303	0.127782	0	1.60274	0.051605	0.123286	-0.0501046	-0.015588	-0.0354829	-0.0686162	-0.0239529	-0.0152744	-0.0702479	-0.124035	-0.0259629	-0.0500946	-0.0958079	-0.0762086	-0.0181153	-0.0266233	-0.14441	-0.160535	-0.283174	-0.00546507	-0.0133464	-0.0578827	-0.625992	0	1.07142	0.0659452	0.0359906	0.223879
0.122002	-2.7602	3.97425	0.313215	0	0.149601	0.758426	0.0134908	0.129226	0	1.59633	0.0528048	0.123173	-0.0502524	-0.0154781	-0.0352395	-0.0681613	-0.0237886	-0.0151696	-0.0697966	-0.123184	-0.0257848	-0.05021	-0.0959395	-0.0756895	-0.018066	-0.0265539	-0.143419	-0.159433	-0.281231	-0.00542758	-0.0132438	-0.058011	-0.621697	0	1.06997	0.065444	0.0360526	0.223278
0.121181	-2.74158	3.95512	0.313441	0	0.145526	0.754717	0.0139572	0.13063	0	1.58997	0.0540156	0.122986	-0.0503955	-0.015371	-0.0350017	-0.0677167	-0.0236281	-0.0150672	-0.0693552	-0.122353	-0.0256108	-0.0503246	-0.0960727	-0.0751821	-0.0180112	-0.0264866	-0.142451	-0.158357	-0.279334	-0.00539096	-0.0131433	-0.0581408	-0.617503	0	1.06848	0.0649619	0.0361138	0.22269
0.120373	-2.72323	3.93605	0.313643	0	0.141519	0.751045	0.0144288	0.131987	0	1.58356	0.0552306	0.122722	-0.0505315	-0.0152658	-0.0347674	-0.067278	-0.0234699	-0.0149664	-0.0689196	-0.121534	-0.0254393	-0.0504355	-0.096202	-0.0746815	-0.0179496	-0.02642	-0.141498	-0.157297	-0.277464	-0.00535487	-0.0130441	-0.0582687	-0.613369	0	1.06696	0.0644986	0.0361743	0.222111
0.11958	-2.70523	3.91716	0.31383	0	0.137584	0.747431	0.0149057	0.133299	0	1.57716	0.0564473	0.122389	-0.0506621	-0.0151628	-0.0345377	-0.0668475	-0.0233148	-0.0148675	-0.0684919	-0.120731	-0.0252712	-0.050544	-0.0963298	-0.0741902	-0.0178817	-0.0263549	-0.140563	-0.156258	-0.27563	-0.00531949	-0.0129468	-0.0583963	-0.609316	0	1.06541	0.0640539	0.0362341	0.221543
0.118755	-2.6865	3.89691	0.313889	0	0.133645	0.743582	0.0153844	0.134524	0	1.57016	0.0576431	0.121953	-0.0507698	-0.0150561	-0.0342985	-0.0663981	-0.0231534	-0.0147645	-0.0680444	-0.119895	-0.0250963	-0.050632	-0.0964211	-0.0736781	-0.0178009	-0.0262812	-0.139589	-0.155176	-0.273722	-0.00528265	-0.012846	-0.0585024	-0.605097	0	1.06381	0.0636272	0.0362932	0.220952
0.117937	-2.66794	3.87655	0.313911	0	0.129766	0.739737	0.0158675	0.135695	0	1.56306	0.0588293	0.121447	-0.0508688	-0.0149505	-0.0340615	-0.0659521	-0.0229934	-0.0146625	-0.0676	-0.119067	-0.0249228	-0.0507139	-0.096504	-0.0731701	-0.0177125	-0.0262072	-0.138625	-0.154104	-0.27183	-0.00524615	-0.0127461	-0.058604	-0.600916	0	1.06219	0.0632184	0.0363516	0.220366
0.117148	-2.65004	3.8568	0.313947	0	0.125977	0.736031	0.0163568	0.136829	0	1.55613	0.060011	0.120894	-0.0509676	-0.014849	-0.033833	-0.0655219	-0.0228392	-0.0145641	-0.0671713	-0.118268	-0.0247557	-0.0507979	-0.0965942	-0.0726797	-0.0176193	-0.0261375	-0.137695	-0.15307	-0.270007	-0.00521096	-0.0126496	-0.0587106	-0.596884	0	1.06053	0.0628269	0.0364092	0.219802
0.116379	-2.63257	3.83731	0.313975	0	0.122262	0.732401	0.0168515	0.137918	0	1.54926	0.0611807	0.120289	-0.0510624	-0.0147503	-0.03361	-0.0651015	-0.0226886	-0.0144682	-0.0667521	-0.117488	-0.0245925	-0.05088	-0.0966843	-0.0722006	-0.0175201	-0.02607	-0.136787	-0.152061	-0.268227	-0.00517661	-0.0125554	-0.0588175	-0.59295	0	1.05883	0.0624525	0.0364661	0.21925
0.115618	-2.61531	3.81775	0.313969	0	0.118604	0.728783	0.0173507	0.138951	0	1.54231	0.062331	0.119628	-0.0511498	-0.014653	-0.0333896	-0.0646854	-0.0225398	-0.0143733	-0.0663369	-0.116718	-0.0244312	-0.0509564	-0.0967666	-0.0717264	-0.0174132	-0.0260025	-0.13589	-0.151064	-0.266468	-0.00514266	-0.0124624	-0.0589201	-0.589062	0	1.05711	0.0620948	0.0365224	0.218705
0.114848	-2.59784	3.79756	0.313886	0	0.114977	0.725067	0.0178528	0.139912	0	1.53505	0.0634507	0.118899	-0.051223	-0.0145549	-0.0331666	-0.0642635	-0.0223893	-0.0142773	-0.0659154	-0.115938	-0.024268	-0.0510199	-0.0968274	-0.0712461	-0.0172961	-0.0259314	-0.134982	-0.150055	-0.264688	-0.00510831	-0.0123687	-0.0590104	-0.585127	0	1.05535	0.0617534	0.0365779	0.218154
0.114061	-2.57999	3.77647	0.313705	0	0.111371	0.721204	0.0183569	0.140791	0	1.5274	0.064533	0.118097	-0.051279	-0.014455	-0.0329387	-0.0638316	-0.0222355	-0.0141792	-0.0654832	-0.115142	-0.0241013	-0.0510671	-0.0968606	-0.0707548	-0.0171676	-0.0258549	-0.134055	-0.149024	-0.26287	-0.00507322	-0.0122735	-0.0590845	-0.581107	0	1.05356	0.061428	0.0366327	0.217591
0.113263	-2.56187	3.75464	0.313437	0	0.107794	0.717223	0.018863	0.141591	0	1.5194	0.065576	0.11723	-0.0513194	-0.0143539	-0.0327074	-0.0633923	-0.0220793	-0.0140796	-0.0650429	-0.114333	-0.0239321	-0.0510997	-0.096869	-0.0702556	-0.0170284	-0.025774	-0.133114	-0.147977	-0.261024	-0.00503759	-0.0121773	-0.059144	-0.577027	0	1.05174	0.0611183	0.0366867	0.217019
0.112291	-2.53983	3.72684	0.31268	0	0.104029	0.712126	0.0193542	0.142153	0	1.50898	0.0665038	0.116157	-0.051281	-0.0142311	-0.0324261	-0.0628555	-0.0218894	-0.0139585	-0.0645025	-0.11335	-0.0237262	-0.051053	-0.0967288	-0.0696482	-0.0168554	-0.0256541	-0.131969	-0.146704	-0.258778	-0.00499425	-0.0120626	-0.0591143	-0.572063	0	1.04989	0.0608238	0.0367401	0.216323
0.111318	-2.51777	3.69862	0.311853	0	0.100316	0.706972	0.0198468	0.142638	0	1.49835	0.0673872	0.115031	-0.05123	-0.0141084	-0.0321443	-0.0623172	-0.0216992	-0.0138372	-0.0639601	-0.112365	-0.02352	-0.0509943	-0.0965693	-0.0690396	-0.0166729	-0.0255319	-0.130822	-0.14543	-0.25653	-0.00495086	-0.0119483	-0.0590732	-0.567093	0	1.04801	0.0605442	0.0367927	0.215626
0.110383	-2.49658	3.67126	0.311059	0	0.0967049	0.702007	0.020345	0.143086	0	1.48803	0.0682416	0.113892	-0.0511823	-0.0139911	-0.0318739	-0.0617999	-0.0215166	-0.0137208	-0.0634386	-0.111419	-0.0233221	-0.0509395	-0.0964212	-0.0684544	-0.0164864	-0.0254158	-0.129721	-0.144206	-0.254372	-0.00490921	-0.0118386	-0.0590393	-0.562321	0	1.0461	0.0602792	0.0368446	0.214956
0.109477	-2.47604	3.64442	0.310272	0	0.0931808	0.697167	0.0208479	0.143487	0	1.47787	0.0690599	0.112733	-0.0511343	-0.0138777	-0.0316117	-0.0612977	-0.0213396	-0.0136079	-0.0629322	-0.110503	-0.0231303	-0.0508847	-0.0962768	-0.0678864	-0.0162945	-0.0253038	-0.128654	-0.14302	-0.252279	-0.00486882	-0.0117325	-0.0590079	-0.557695	0	1.04416	0.0600284	0.0368958	0.214308
0.108587	-2.45586	3.61771	0.30946	0	0.0897252	0.692374	0.0213542	0.143829	0	1.46772	0.0698334	0.111548	-0.0510811	-0.0137667	-0.031354	-0.0608035	-0.0211657	-0.013497	-0.0624335	-0.109602	-0.0229417	-0.0508246	-0.0961262	-0.0673276	-0.0160954	-0.0251932	-0.127606	-0.141854	-0.250223	-0.00482913	-0.0116285	-0.0589731	-0.553149	0	1.04219	0.0597915	0.0369463	0.21367
0.107722	-2.43625	3.59141	0.308648	0	0.0863485	0.687687	0.021865	0.144121	0	1.45772	0.0705643	0.110347	-0.0510268	-0.0136592	-0.0311036	-0.0603228	-0.0209967	-0.0133892	-0.061948	-0.108727	-0.0227586	-0.0507633	-0.0959769	-0.0667839	-0.0158904	-0.025086	-0.126587	-0.140722	-0.248225	-0.00479058	-0.0115278	-0.0589395	-0.548733	0	1.0402	0.059568	0.0369961	0.213051
0.106852	-2.41653	3.56456	0.307758	0	0.0830123	0.682917	0.0223767	0.144331	0	1.44745	0.0712353	0.109106	-0.0509593	-0.0135514	-0.0308519	-0.0598384	-0.0208267	-0.0132808	-0.0614584	-0.107847	-0.0225743	-0.0506881	-0.0958049	-0.0662364	-0.0156752	-0.0249756	-0.125562	-0.139582	-0.246215	-0.0047518	-0.0114271	-0.0588924	-0.544291	0	1.03818	0.0593577	0.0370451	0.212428
0.10598	-2.39675	3.53722	0.306796	0	0.0797193	0.678077	0.0228892	0.144461	0	1.43696	0.0718445	0.10783	-0.0508794	-0.0134436	-0.0305993	-0.0593517	-0.0206562	-0.0131721	-0.0609659	-0.106964	-0.0223895	-0.0505999	-0.0956116	-0.0656867	-0.0154501	-0.0248627	-0.124534	-0.13844	-0.2442	-0.0047129	-0.0113267	-0.0588328	-0.539835	0	1.03614	0.0591602	0.0370935	0.211803
0.105104	-2.37691	3.50939	0.305762	0	0.0764699	0.673169	0.0234025	0.14451	0	1.42625	0.0723892	0.106522	-0.0507874	-0.0133359	-0.030346	-0.0588629	-0.0204853	-0.0130631	-0.0604708	-0.106079	-0.0222042	-0.0504984	-0.0953971	-0.0651349	-0.0339013	-0.0247471	-0.123503	-0.137294	-0.242179	-0.00467389	-0.0112266	-0.0587605	-0.535367	0	1.03406	0.0589751	0.0371411	0.211176
0.104241	-2.35735	3.48155	0.304693	0	0.0732803	0.668282	0.0239184	0.144494	0	1.41551	0.0728743	0.105199	-0.0506893	-0.01323	-0.0300962	-0.05838	-0.0203166	-0.0129556	-0.0599812	-0.105206	-0.0220214	-0.0503899	-0.0951727	-0.0645899	-0.0158623	-0.0246322	-0.122487	-0.136164	-0.240185	-0.00463542	-0.0111283	-0.0586826	-0.53096	0	1.03197	0.0588021	0.037188	0.210557
0.103214	-2.33407	3.44794	0.303124	0	0.0699537	0.662313	0.024411	0.144213	0	1.40244	0.0732034	0.103697	-0.0505103	-0.0131036	-0.029799	-0.0578046	-0.020116	-0.0128276	-0.0593964	-0.104167	-0.021804	-0.0501986	-0.0947944	-0.0639426	-0.0157057	-0.0244788	-0.121277	-0.134819	-0.237813	-0.00458964	-0.011013	-0.0585113	-0.525717	0	1.02985	0.0586409	0.0372341	0.209822
0.102198	-2.31106	3.4143	0.301515	0	0.0666927	0.656362	0.0249045	0.143862	0	1.38932	0.0734653	0.102183	-0.0503243	-0.012979	-0.0295053	-0.057235	-0.0199177	-0.0127012	-0.0588171	-0.10314	-0.021589	-0.049999	-0.0944043	-0.0633021	-0.0155508	-0.0243258	-0.120082	-0.13349	-0.235469	-0.0045444	-0.0108997	-0.058333	-0.520534	0	1.0277	0.058491	0.0372796	0.209094
0.101256	-2.28972	3.38265	0.300032	0	0.063562	0.650815	0.0254085	0.143512	0	1.37699	0.0736922	0.10072	-0.0501584	-0.0128642	-0.0292328	-0.0567058	-0.0197338	-0.0125839	-0.0582787	-0.102187	-0.0213897	-0.049818	-0.0940536	-0.0627067	-0.0154072	-0.0241869	-0.118973	-0.132257	-0.233295	-0.00450244	-0.010795	-0.0581788	-0.515728	0	1.02554	0.0583521	0.0373243	0.20842
0.100366	-2.26956	3.3523	0.29862	0	0.0605341	0.64554	0.0259203	0.143141	0	1.36516	0.0738717	0.0992892	-0.0500039	-0.0127563	-0.0289755	-0.0562051	-0.01956	-0.0124731	-0.0577689	-0.101288	-0.0212014	-0.0496467	-0.0937251	-0.062143	-0.0152716	-0.0240576	-0.117925	-0.131093	-0.231241	-0.0044628	-0.0106966	-0.0580385	-0.511187	0	1.02335	0.058224	0.0373683	0.207782
0.0995183	-2.25035	3.3229	0.297252	0	0.0575946	0.640471	0.0264388	0.142737	0	1.3537	0.073997	0.097884	-0.0498568	-0.0126541	-0.0287302	-0.0557268	-0.0193944	-0.0123675	-0.0572818	-0.10043	-0.0210219	-0.0494808	-0.0934109	-0.0616047	-0.0151423	-0.0239356	-0.116927	-0.129983	-0.229283	-0.00442501	-0.0106034	-0.0579072	-0.506859	0	1.02114	0.0581061	0.0374116	0.207175
0.098672	-2.23117	3.29315	0.295822	0	0.0547005	0.635358	0.0269577	0.142254	0	1.34209	0.0740439	0.096469	-0.0496999	-0.0125525	-0.0284854	-0.0552488	-0.0192292	-0.0122621	-0.0567944	-0.0995746	-0.0208428	-0.049303	-0.0930777	-0.0610669	-0.0150133	-0.023812	-0.115931	-0.128876	-0.22733	-0.00438731	-0.0105111	-0.0577645	-0.502541	0	1.0189	0.0579983	0.0374542	0.206569
0.097818	-2.21183	3.26274	0.294304	0	0.0518422	0.63014	0.0274751	0.141681	0	1.3302	0.0740049	0.0950377	-0.049529	-0.0124502	-0.0282384	-0.0547658	-0.0190625	-0.0121558	-0.0563014	-0.0987112	-0.0206621	-0.0491088	-0.0927173	-0.0605238	-0.0148831	-0.0236846	-0.114926	-0.127758	-0.225359	-0.00434927	-0.0104187	-0.0576055	-0.498184	0	1.01665	0.0579	0.037496	0.205957
0.096967	-2.19255	3.23202	0.292727	0	0.0490302	0.624885	0.0279927	0.141029	0	1.31817	0.0738841	0.0936024	-0.049349	-0.0123486	-0.0279923	-0.0542837	-0.0188964	-0.0120499	-0.0558089	-0.097851	-0.020482	-0.048903	-0.0923386	-0.059982	-0.0147534	-0.0235559	-0.113924	-0.126645	-0.223395	-0.00431137	-0.0103274	-0.0574356	-0.493842	0	1.01438	0.0578111	0.0375372	0.205348
0.0961099	-2.17314	3.20069	0.291065	0	0.0462557	0.619534	0.0285087	0.140289	0	1.30589	0.0736744	0.0921569	-0.0491558	-0.0122466	-0.0277445	-0.0537974	-0.0187291	-0.0119432	-0.0553117	-0.0969847	-0.0203007	-0.0486815	-0.0919337	-0.0594359	-0.0146228	-0.0234238	-0.112916	-0.125524	-0.221417	-0.0042732	-0.0102363	-0.0572499	-0.48947	0	1.01209	0.057731	0.0375776	0.204734
0.095297	-2.15473	3.1704	0.289458	0	0.0435646	0.614407	0.0290324	0.13952	0	1.29403	0.0734045	0.0907511	-0.0489723	-0.0121506	-0.0275095	-0.0533352	-0.0185704	-0.011842	-0.0548386	-0.0961631	-0.0201287	-0.0484668	-0.0915458	-0.0589167	-0.0144989	-0.0232998	-0.111959	-0.12446	-0.219541	-0.004237	-0.0101506	-0.0570748	-0.485324	0	1.00977	0.0576596	0.0376173	0.204152
0.0942808	-2.13172	3.19843	0.294576	0	0.0388254	0.614944	0.0273198	0.148313	0	1.31107	0.0780121	0.0988146	-0.0486859	-0.012029	-0.0272157	-0.0527584	-0.0183721	-0.0117156	-0.0542476	-0.0951362	-0.0199138	-0.0481463	-0.0909606	-0.0582709	-0.0143441	-0.0231271	-0.110763	-0.123131	-0.217197	-0.00419176	-0.010044	-0.056779	-0.480141	0	1.00744	0.0575964	0.0376562	0.203424
0.0933474	-2.11059	3.13481	0.28931	0	0.0369931	0.60593	0.0288119	0.142961	0	1.28308	0.0756413	0.092621	-0.0484263	-0.0119183	-0.0269459	-0.0522272	-0.0181899	-0.0115994	-0.0537028	-0.0941929	-0.0197163	-0.0478497	-0.0904247	-0.0576758	-0.0142019	-0.0229712	-0.109665	-0.121911	-0.215043	-0.0041502	-0.00994706	-0.0565135	-0.475381	0	1.0051	0.057541	0.0376945	0.202755
0.0924911	-2.0912	3.10913	0.288211	0	0.0342125	0.601167	0.0291034	0.143022	0	1.27345	0.0758852	0.0919511	-0.0481919	-0.0118178	-0.0266984	-0.0517384	-0.0180229	-0.0114929	-0.0532012	-0.0933278	-0.0195352	-0.0475751	-0.0899342	-0.0571281	-0.0140714	-0.0228311	-0.108658	-0.120791	-0.213068	-0.00411208	-0.00985926	-0.0562762	-0.471014	0	1.00273	0.0574932	0.037732	0.202142
0.0917404	-2.07421	3.0869	0.287386	0	0.0315568	0.597063	0.0294085	0.143198	0	1.2652	0.0761829	0.0913798	-0.0479963	-0.011731	-0.0264814	-0.051308	-0.0178764	-0.0113995	-0.052759	-0.0925693	-0.0193764	-0.047336	-0.0895151	-0.0566453	-0.0139571	-0.0227134	-0.107775	-0.119809	-0.211337	-0.00407866	-0.00978363	-0.0560829	-0.467186	0	1.00035	0.0574525	0.0377688	0.201604
0.0910314	-2.05816	3.06601	0.286659	0	0.0289677	0.593214	0.0297152	0.143411	0	1.25749	0.0764951	0.0908463	-0.0478108	-0.0116499	-0.0262765	-0.0509002	-0.0177381	-0.0113113	-0.0523395	-0.091853	-0.0192265	-0.0471035	-0.0891121	-0.0561878	-0.0138491	-0.0226035	-0.106941	-0.118882	-0.209701	-0.0040471	-0.00971332	-0.0559001	-0.463571	0	0.99795	0.0574187	0.0378049	0.201097
0.0903101	-2.04183	3.04467	0.285877	0	0.0264004	0.589277	0.0300121	0.122687	0	1.24958	0.0767873	0.0902988	-0.0476104	-0.0115675	-0.026068	-0.0504848	-0.0175974	-0.0112215	-0.0519119	-0.0911244	-0.019074	-0.0468526	-0.0886778	-0.0557221	-0.0137392	-0.022489	-0.106093	-0.117939	-0.208038	-0.00401499	-0.00964256	-0.0556982	-0.459894	0	0.995537	0.0573914	0.0378402	0.20058
0.089577	-2.02524	3.02291	0.285041	0	0.0238559	0.585254	0.030299	0.121945	0	1.24148	0.0770593	0.0897375	-0.0473952	-0.011484	-0.0258562	-0.050062	-0.0174544	-0.0111304	-0.0514762	-0.0903839	-0.018919	-0.0465831	-0.0882122	-0.0552486	-0.0136276	-0.0223699	-0.10523	-0.116981	-0.206347	-0.00398237	-0.00957141	-0.0554773	-0.456157	0	0.993109	0.0573702	0.0378749	0.200055
0.0888317	-2.00837	3.0007	0.284149	0	0.0213348	0.581143	0.0305758	0.121184	0	1.2332	0.0773107	0.0891621	-0.047165	-0.0113992	-0.0256409	-0.0496317	-0.017309	-0.0110377	-0.0510324	-0.0896311	-0.0187614	-0.0462949	-0.0877147	-0.054767	-0.0135141	-0.0222461	-0.104354	-0.116006	-0.204629	-0.0039492	-0.00949983	-0.0552372	-0.452358	0	0.990666	0.0573548	0.0379088	0.199521
0.0880804	-1.99137	2.97825	0.28322	0	0.0188423	0.576984	0.0308437	0.120411	0	1.2248	0.0775454	0.0885785	-0.0469227	-0.0113141	-0.0254238	-0.0491974	-0.0171625	-0.0109442	-0.050584	-0.0888724	-0.0186026	-0.0459909	-0.0871908	-0.0542812	-0.0133997	-0.0221191	-0.103471	-0.115024	-0.202897	-0.00391577	-0.0094285	-0.054981	-0.448529	0	0.98821	0.0573448	0.037942	0.198983
0.0873081	-1.9739	2.95507	0.282208	0	0.0163684	0.57268	0.0310991	0.119607	0	1.2161	0.0777527	0.0879722	-0.0466613	-0.0112265	-0.0252007	-0.0487506	-0.0170119	-0.0108482	-0.0501223	-0.0880926	-0.0184394	-0.0456637	-0.0866267	-0.0537819	-0.0132821	-0.0219852	-0.102563	-0.114015	-0.201116	-0.00388141	-0.00935582	-0.0547003	-0.444593	0	0.98574	0.0573399	0.0379744	0.19843
0.0865344	-1.95639	2.93179	0.28117	0	0.0139276	0.568356	0.0313463	0.118797	0	1.20734	0.077946	0.087362	-0.0463899	-0.0111391	-0.0249772	-0.0483023	-0.016861	-0.010752	-0.0496587	-0.0873114	-0.0182759	-0.0453226	-0.0860401	-0.0532812	-0.0131643	-0.0218491	-0.101653	-0.113004	-0.199333	-0.00384699	-0.00928391	-0.0544058	-0.44065	0	0.983258	0.0573398	0.0380062	0.197876
0.0857689	-1.93907	2.90875	0.280135	0	0.0115263	0.564074	0.0315878	0.117995	0	1.19867	0.0781321	0.0867574	-0.0461134	-0.0110531	-0.0247561	-0.0478579	-0.0167118	-0.0106568	-0.0491987	-0.0865385	-0.0181141	-0.0449723	-0.0854394	-0.052785	-0.0130478	-0.0217131	-0.100753	-0.112004	-0.197568	-0.00381294	-0.00921379	-0.054103	-0.436749	0	0.980764	0.0573441	0.0380372	0.197328
0.0850079	-1.92186	2.88582	0.279092	0	0.00916146	0.55981	0.0318229	0.117195	0	1.19003	0.0783085	0.0861546	-0.0458301	-0.0109679	-0.0245363	-0.0474152	-0.0165634	-0.0105622	-0.0487401	-0.0857702	-0.0179533	-0.0446109	-0.0848215	-0.0522912	-0.0129319	-0.0215763	-0.0998589	-0.111009	-0.195814	-0.00377908	-0.00914507	-0.0537897	-0.432872	0	0.978259	0.0573524	0.0380675	0.196783
0.0842376	-1.90443	2.86253	0.278001	0	0.00682464	0.555476	0.0320478	0.116379	0	1.18123	0.0784653	0.0855404	-0.0455333	-0.0108819	-0.0243139	-0.0469667	-0.0164132	-0.0104664	-0.048275	-0.0849926	-0.0177905	-0.0442318	-0.0841737	-0.0517911	-0.0128147	-0.0214355	-0.0989536	-0.110003	-0.194039	-0.00374482	-0.00907629	-0.0534581	-0.428947	0	0.975743	0.0573644	0.0380971	0.196231
0.083454	-1.88671	2.83876	0.276848	0	0.00451406	0.551045	0.0322616	0.115542	0	1.17222	0.0785993	0.0849108	-0.0452212	-0.0107945	-0.0240876	-0.0465101	-0.0162605	-0.010369	-0.0478012	-0.0842017	-0.017625	-0.0438331	-0.0834922	-0.0512823	-0.0126955	-0.0212896	-0.0980327	-0.108979	-0.192233	-0.00370997	-0.00900703	-0.0531059	-0.424956	0	0.973216	0.0573798	0.0381259	0.19567
0.0826898	-1.86943	2.8156	0.275731	0	0.00224888	0.546729	0.0324727	0.114727	0	1.16345	0.0787345	0.0842977	-0.0449098	-0.0107099	-0.023867	-0.0460637	-0.0161115	-0.0102741	-0.0473374	-0.0834304	-0.0174635	-0.0434307	-0.0828072	-0.050785	-0.0125792	-0.0211465	-0.0971348	-0.107981	-0.190472	-0.00367599	-0.00894078	-0.0527518	-0.421063	0	0.97068	0.0573983	0.038154	0.195122
0.0819391	-1.85245	2.79285	0.274634	0	2.4665e-05	0.542489	0.03268	0.113926	0	1.15484	0.0788671	0.0836954	-0.0445963	-0.0106273	-0.0236503	-0.0456241	-0.0159652	-0.0101808	-0.0468803	-0.0826728	-0.0173049	-0.0430216	-0.0821134	-0.0502956	-0.0124649	-0.0210048	-0.0962527	-0.107	-0.188743	-0.00364261	-0.00887693	-0.0523924	-0.41724	0	0.968135	0.0574193	0.0381814	0.194585
0.0811963	-1.83566	2.77032	0.27354	0	-0.00216239	0.538289	0.0328819	0.113132	0	1.1463	0.078993	0.0830985	-0.0442783	-0.010546	-0.0234359	-0.0451883	-0.0158205	-0.0100885	-0.0464266	-0.0819233	-0.017148	-0.0426034	-0.0814056	-0.0498106	-0.0123519	-0.0208632	-0.0953801	-0.10603	-0.187032	-0.00360959	-0.00881488	-0.0520246	-0.413457	0	0.965581	0.0574428	0.0382081	0.194053
0.0804634	-1.81909	2.74809	0.272455	0	-0.00431181	0.534143	0.0330792	0.112348	0	1.13787	0.0791141	0.082509	-0.0439567	-0.0104663	-0.0232243	-0.0447574	-0.0156777	-0.0099974	-0.0459775	-0.0811838	-0.0169932	-0.042177	-0.0806859	-0.0493313	-0.0122404	-0.0207221	-0.0945191	-0.105073	-0.185343	-0.003577	-0.00875484	-0.0516496	-0.409725	0	0.963019	0.0574682	0.038234	0.193528
0.0797575	-1.80313	2.72672	0.271432	0	-0.00641616	0.530162	0.0332771	0.111597	0	1.12978	0.0792439	0.0819438	-0.0436404	-0.0103904	-0.0230206	-0.0443409	-0.0155402	-0.0099097	-0.0455429	-0.0804716	-0.0168442	-0.041751	-0.0799705	-0.0488682	-0.0121331	-0.0205859	-0.09369	-0.104152	-0.183717	-0.00354563	-0.00869867	-0.0512776	-0.406131	0	0.96045	0.0574952	0.0382592	0.193022
0.0790804	-1.78783	2.70628	0.270478	0	-0.00847641	0.526358	0.0334765	0.110881	0	1.12206	0.0793847	0.081405	-0.0433305	-0.0103184	-0.0228252	-0.0439398	-0.0154083	-0.0098256	-0.0451237	-0.0797887	-0.0167012	-0.0413264	-0.0792612	-0.0484225	-0.0120301	-0.020455	-0.0928949	-0.103268	-0.182158	-0.00351554	-0.00864656	-0.0509098	-0.402684	0	0.957874	0.0575235	0.0382837	0.192537
0.07843	-1.77314	2.6867	0.269588	0	-0.0104954	0.522718	0.0336772	0.110198	0	1.11469	0.0795354	0.0808905	-0.043026	-0.0102502	-0.0226376	-0.0435531	-0.0152816	-0.00974484	-0.0447189	-0.0791329	-0.016564	-0.0409022	-0.0785564	-0.0479928	-0.0119312	-0.0203288	-0.0921313	-0.102419	-0.180661	-0.00348664	-0.00859831	-0.0505451	-0.399374	0	0.955292	0.0575528	0.0383075	0.192072
0.0778011	-1.75893	2.66781	0.268746	0	-0.012477	0.519209	0.033878	0.109541	0	1.10758	0.0796924	0.0803952	-0.0427247	-0.010185	-0.0224562	-0.0431777	-0.0151592	-0.00966675	-0.0443252	-0.0784987	-0.0164312	-0.0404759	-0.0778513	-0.0475758	-0.0118356	-0.0202063	-0.091393	-0.101598	-0.179213	-0.0034587	-0.00855334	-0.0501806	-0.396174	0	0.952704	0.0575827	0.0383305	0.191621
0.0771608	-1.74446	2.6485	0.267851	0	-0.0144353	0.515616	0.0340689	0.108866	0	1.10029	0.0798295	0.0798866	-0.0424099	-0.0101187	-0.0222715	-0.0427952	-0.0150345	-0.00958724	-0.043924	-0.0778531	-0.0162961	-0.0400314	-0.0771148	-0.0471514	-0.0117383	-0.0200793	-0.0906414	-0.100762	-0.177739	-0.00343025	-0.00850811	-0.0497969	-0.392915	0	0.950111	0.0576128	0.0383529	0.191163
0.0764663	-1.72877	2.62734	0.26677	0	-0.016385	0.511662	0.0342363	0.108114	0	1.09224	0.0799113	0.0793221	-0.0420599	-0.0100457	-0.0220712	-0.0423819	-0.0148993	-0.00950102	-0.0434907	-0.0771529	-0.0161495	-0.0395473	-0.0763066	-0.0466931	-0.0116327	-0.0199374	-0.0898262	-0.0998562	-0.176141	-0.0033994	-0.00845803	-0.0493684	-0.389382	0	0.947513	0.0576429	0.0383744	0.190665
0.0758331	-1.71447	2.6082	0.265861	0	-0.0182833	0.508098	0.0344165	0.107442	0	1.085	0.0800324	0.0788165	-0.0417335	-0.00998084	-0.0218886	-0.0420022	-0.014776	-0.00942242	-0.0430915	-0.0765147	-0.0160159	-0.039081	-0.0755359	-0.0462721	-0.0115365	-0.0198089	-0.0890831	-0.0990302	-0.174684	-0.00337128	-0.00841553	-0.048964	-0.38616	0	0.944912	0.0576725	0.0383953	0.190212
0.0752094	-1.70038	2.58935	0.264964	0	-0.0201507	0.504587	0.0345934	0.10678	0	1.07787	0.0801508	0.0783184	-0.0414045	-0.00991752	-0.0217088	-0.0416271	-0.0146546	-0.00934501	-0.0426967	-0.0758861	-0.0158843	-0.038607	-0.0747539	-0.0458566	-0.0114417	-0.0196811	-0.0883512	-0.0982166	-0.173249	-0.00334358	-0.00837505	-0.0485528	-0.382988	0	0.942307	0.0577014	0.0384154	0.189765
0.0746704	-1.68822	2.57333	0.264319	0	-0.0219655	0.501621	0.0347922	0.106231	0	1.07189	0.0803307	0.0779031	-0.0411117	-0.00986543	-0.0215535	-0.0412987	-0.0145498	-0.00927815	-0.0423495	-0.0753431	-0.0157707	-0.0381629	-0.0740325	-0.0454928	-0.0113598	-0.0195727	-0.0877191	-0.0975139	-0.172009	-0.00331966	-0.00834474	-0.0481802	-0.380248	0	0.939699	0.0577291	0.0384348	0.189379
0.0737378	-1.66714	2.54398	0.262407	0	-0.0238647	0.496074	0.0348531	0.105142	0	1.06043	0.0801638	0.0770915	-0.0406091	-0.00976278	-0.0212844	-0.0407501	-0.0143682	-0.00916233	-0.0417758	-0.0744026	-0.0155738	-0.0375095	-0.0729152	-0.0448861	-0.011218	-0.0193652	-0.0866241	-0.0962966	-0.169862	-0.00327822	-0.00827271	-0.047558	-0.375501	0	0.937088	0.0577554	0.0384535	0.188711
0.0727779	-1.64545	2.51366	0.260381	0	-0.0257298	0.490335	0.0348953	0.104012	0	1.04856	0.0799574	0.0762496	-0.0400843	-0.00965679	-0.0210075	-0.0401857	-0.0141812	-0.00904312	-0.0411856	-0.0734346	-0.0153712	-0.0368299	-0.071751	-0.0442623	-0.011072	-0.019149	-0.085497	-0.0950437	-0.167652	-0.00323557	-0.00819861	-0.0469061	-0.370615	0	0.934477	0.0577799	0.0384714	0.188024
0.0718392	-1.62424	2.484	0.258396	0	-0.0275477	0.484721	0.0349352	0.102907	0	1.03694	0.0797533	0.0754258	-0.0395626	-0.00955372	-0.0207367	-0.0396326	-0.0139984	-0.00892654	-0.0406066	-0.0724879	-0.015173	-0.0361486	-0.0705863	-0.0436512	-0.0109293	-0.0189361	-0.0843949	-0.0938185	-0.165491	-0.00319386	-0.00812769	-0.0462538	-0.365838	0	0.931863	0.0578022	0.0384886	0.187351
0.0707524	-1.59968	2.44928	0.255909	0	-0.0293551	0.478122	0.0349136	0.101594	0	1.02323	0.0794026	0.0744499	-0.0389564	-0.00943166	-0.0204231	-0.0389966	-0.0137867	-0.00879156	-0.0399422	-0.0713918	-0.0149436	-0.0353809	-0.0692595	-0.0429489	-0.0107641	-0.0186843	-0.0831187	-0.0923998	-0.162988	-0.00314556	-0.00804149	-0.0454986	-0.360306	0	0.92925	0.0578221	0.0385051	0.186573
0.0696123	-1.57391	2.41269	0.253218	0	-0.0311246	0.471158	0.0348621	0.100203	0	1.00873	0.078986	0.0734168	-0.0383145	-0.00930281	-0.0200942	-0.0383305	-0.0135647	-0.00864996	-0.0392466	-0.0702419	-0.0147029	-0.0345746	-0.0678613	-0.0422136	-0.0105907	-0.0184172	-0.0817799	-0.0909116	-0.160363	-0.0030949	-0.00795028	-0.0446977	-0.354503	0	0.926636	0.0578391	0.0385209	0.185756
0.0684829	-1.54839	2.37641	0.25053	0	-0.0328422	0.464249	0.0348031	0.098821	0	0.994335	0.0785598	0.0723908	-0.0376703	-0.00917545	-0.0197683	-0.03767	-0.0133447	-0.00850969	-0.0385564	-0.0691029	-0.0144645	-0.0337619	-0.0664533	-0.0414848	-0.0104189	-0.0181507	-0.0804538	-0.0894373	-0.157762	-0.00304471	-0.00786101	-0.0438901	-0.348754	0	0.924023	0.057853	0.0385359	0.184947
0.067393	-1.52376	2.3414	0.24794	0	-0.0345045	0.457582	0.0347473	0.0974882	0	0.980451	0.0781504	0.0714011	-0.0370391	-0.00905332	-0.0194539	-0.0370311	-0.0131324	-0.00837433	-0.0378882	-0.0680037	-0.0142344	-0.0329574	-0.0650636	-0.0407801	-0.0102532	-0.0178921	-0.0791741	-0.0880147	-0.155253	-0.00299628	-0.0077768	-0.0430936	-0.343207	0	0.921411	0.0578634	0.0385502	0.184167
0.066403	-1.5014	2.30973	0.245647	0	-0.0361068	0.45156	0.0347178	0.0962881	0	0.967926	0.0778144	0.0705094	-0.0364528	-0.00894432	-0.0191684	-0.0364476	-0.0129397	-0.00825143	-0.0372765	-0.0670057	-0.0140255	-0.0321917	-0.0637506	-0.0401368	-0.0101027	-0.0176567	-0.0780121	-0.086723	-0.152975	-0.00295231	-0.00770433	-0.0423457	-0.33817	0	0.9188	0.0578699	0.0385638	0.183458
0.0655941	-1.48314	2.28416	0.243922	0	-0.0376478	0.446718	0.0347466	0.0953335	0	0.957903	0.0776294	0.0697983	-0.0359542	-0.00885903	-0.0189352	-0.0359643	-0.0127823	-0.00815106	-0.0367674	-0.0661906	-0.0138549	-0.031505	-0.0625923	-0.0396044	-0.00997984	-0.0174651	-0.0770631	-0.0856681	-0.151114	-0.0029164	-0.00765254	-0.0416964	-0.334056	0	0.916192	0.0578722	0.0385766	0.182878
0.0649217	-1.46797	2.2632	0.242628	0	-0.0391428	0.442768	0.0348196	0.0945641	0	0.949768	0.0775584	0.0692236	-0.0355206	-0.00879175	-0.0187415	-0.0355566	-0.0126516	-0.0080677	-0.0363356	-0.0655136	-0.0137132	-0.0308753	-0.0615465	-0.0391557	-0.00987778	-0.0173064	-0.076275	-0.0847919	-0.149568	-0.00288657	-0.00761665	-0.041119	-0.33064	0	0.913587	0.0578699	0.0385887	0.182397
0.0635155	-1.43619	2.21721	0.238876	0	-0.040648	0.433955	0.0346017	0.0927741	0	0.931285	0.076784	0.0678991	-0.0346954	-0.00862874	-0.0183358	-0.0347407	-0.0123777	-0.00789303	-0.0354846	-0.0640953	-0.0134163	-0.0298696	-0.059779	-0.0382566	-0.00966392	-0.0169604	-0.0746236	-0.0829562	-0.14633	-0.00282407	-0.00750056	-0.0400796	-0.323481	0	0.910985	0.0578628	0.0386001	0.18139
0.0620596	-1.40328	2.16945	0.23492	0	-0.0420929	0.424794	0.0343503	0.0909085	0	0.912049	0.0759386	0.0665194	-0.0338369	-0.00845918	-0.0179157	-0.033897	-0.0120941	-0.00771218	-0.034605	-0.0626267	-0.0131089	-0.0288295	-0.0579466	-0.0373273	-0.0094425	-0.0165997	-0.0729139	-0.0810555	-0.142977	-0.00275937	-0.00737945	-0.0389975	-0.31607	0	0.908387	0.0578505	0.0386107	0.180347
0.0608722	-1.37645	2.13076	0.231822	0	-0.043471	0.41739	0.034191	0.0894093	0	0.896543	0.0753263	0.0654093	-0.0319677	-0.00795795	-0.0175732	-0.033772	-0.0118629	-0.00756475	-0.0346362	-0.0614295	-0.0128583	-0.0301705	-0.0582141	-0.037261	-0.00926199	-0.0154106	-0.0715199	-0.0795059	-0.140244	-0.00270662	-0.00673463	-0.0373445	-0.310027	0	0.905793	0.0578326	0.0386206	0.179497

## Sheet: NW_AP
Table S2_NW_AP. Production or consumption rates of metabolites (mmol/h per L medium) and biomass yield (gDW/g-(fiber+mucin)) during De-stat experiment in arabinogalactan plus mucin medium using fecal pool from normal weight children. Metabolite abbreviations in the tab 'metabolite abbreviations'.
1/h	mmol/L/h	mmol/L/h	mmol/L/h	mmol/L/h	mmol/L/h	mmol/L/h	mmol/L/h	mmol/L/h	mmol/L/h	mmol/L/h	mmol/L/h	mmol/L/h	mmol/L/h	mmol/L/h	mmol/L/h	mmol/L/h	mmol/L/h	mmol/L/h	mmol/L/h	mmol/L/h	mmol/L/h	mmol/L/h	mmol/L/h	mmol/L/h	mmol/L/h	mmol/L/h	mmol/L/h	mmol/L/h	mmol/L/h	mmol/L/h	mmol/L/h	mmol/L/h	mmol/L/h	mmol/L/h	mmol/L/h	mmol/L/h	mmol/L/h	gDW/g-substrate
D	r-glc	r-ace	r-but	r-etOH	r-for	r-glyc	r-isobut	r-isoval	r-lact	r-prop	r-suc	r-valer	r-ala	r-arg	r-asp	r-asn	r-cys	r-gln	r-glu	r-gly	r-his	r-ile	r-leu	r-lys	r-met	r-phe	r-pro	r-ser	r-thr	r-trp	r-tyr	r-val	r-muc	r-CH4	r-CO2	r-H2	r-H2S	Yxs
0.196957	-4.45898	7.05414	0.402901	0	1.62313	1.23523	0	0.115316	0	1.51787	0.0426109	0	-0.00306913	-0.0256977	-0.0569278	-0.108306	-0.0384294	-0.0245058	-0.104537	-0.195752	-0.0416541	-0.0529104	-0.101508	-0.121691	-0.0204876	-0.0244471	-0.229305	-0.257557	-0.452885	-0.008768	-0.0180507	-0.0626702	-1.00432	0	0.878249	0.932594	0.0247765	0.353723
0.196062	-4.43873	7.02345	0.404679	0	1.59987	1.24195	0	0.115261	0	1.51708	0.0421303	0	-0.00242447	-0.025581	-0.0566693	-0.107811	-0.0382549	-0.0243945	-0.104184	-0.194953	-0.041465	-0.0525174	-0.100622	-0.121147	-0.0204042	-0.0244163	-0.22823	-0.256387	-0.450818	-0.00872819	-0.0180954	-0.0620139	-0.999763	0	0.870996	0.928764	0.0249146	0.353148
0.195168	-4.41849	6.98798	0.406407	0	1.57787	1.2406	0	0.114956	0	1.51644	0.0421774	0	-0.00251538	-0.0254643	-0.0564108	-0.107319	-0.0380804	-0.0242832	-0.103841	-0.194143	-0.0412758	-0.0522122	-0.0999758	-0.1206	-0.0202998	-0.0243819	-0.227191	-0.255218	-0.448753	-0.00868838	-0.0180969	-0.061577	-0.995203	0	0.417053	1.17151	0.0231455	0.352573
0.194274	-4.39824	6.95241	0.408104	0	1.55603	1.23901	0	0.114642	0	1.51575	0.0422352	0	-0.00263129	-0.0253477	-0.0561523	-0.106827	-0.0379059	-0.0241719	-0.103497	-0.193332	-0.0410867	-0.0519108	-0.0993403	-0.120053	-0.0201949	-0.0243466	-0.226152	-0.254049	-0.446687	-0.00864856	-0.0180962	-0.0611495	-0.990642	0	0.950876	0.933998	0.0246404	0.351998
0.193379	-4.37799	6.91677	0.409769	0	1.53436	1.23718	0	0.114322	0	1.51501	0.0423034	0	-0.00277147	-0.025231	-0.0558938	-0.106335	-0.0377314	-0.0240607	-0.103151	-0.19252	-0.0408975	-0.0516133	-0.0987153	-0.119506	-0.0200897	-0.0243104	-0.225115	-0.252879	-0.444622	-0.00860875	-0.0180931	-0.0607312	-0.986082	0	0.95303	0.929697	0.0247142	0.351424
0.192485	-4.35775	6.88105	0.411403	0	1.51287	1.23512	0	0.113994	0	1.51422	0.0423814	0	-0.00293519	-0.0251143	-0.0556353	-0.105844	-0.0375569	-0.0239494	-0.102805	-0.191706	-0.0407084	-0.0513195	-0.0981004	-0.118958	-0.0199841	-0.0242734	-0.224079	-0.25171	-0.442556	-0.00856894	-0.0180878	-0.0603218	-0.981522	0	0.955104	0.92537	0.0247849	0.350849
0.191591	-4.3375	6.84526	0.413005	0	1.49154	1.23282	0	0.113658	0	1.51337	0.0424688	0	-0.00312174	-0.0249976	-0.0553768	-0.105353	-0.0373824	-0.0238381	-0.102457	-0.190891	-0.0405193	-0.0510295	-0.0974955	-0.11841	-0.0198783	-0.0242355	-0.223043	-0.25054	-0.440492	-0.00852913	-0.0180803	-0.0599212	-0.976961	0	0.957102	0.92102	0.0248527	0.350274
0.190696	-4.31725	6.80941	0.414576	0	1.47039	1.2303	0	0.113317	0	1.51247	0.0425652	0	-0.00333039	-0.0248809	-0.0551183	-0.104863	-0.0372079	-0.0237269	-0.102108	-0.190075	-0.0403301	-0.050743	-0.0969005	-0.117862	-0.0197722	-0.0241968	-0.222009	-0.249371	-0.438427	-0.00848931	-0.0180707	-0.0595293	-0.972401	0	0.959022	0.916647	0.0249176	0.349699
0.189802	-4.29701	6.77349	0.416115	0	1.4494	1.22756	0	0.112968	0	1.51151	0.0426702	0	-0.00356045	-0.0247642	-0.0548598	-0.104373	-0.0370334	-0.0236156	-0.101758	-0.189257	-0.040141	-0.0504602	-0.0963151	-0.117313	-0.0196659	-0.0241573	-0.220976	-0.248201	-0.436362	-0.0084495	-0.0180588	-0.0591457	-0.967841	0	0.960865	0.912252	0.0249796	0.349124
0.188908	-4.27676	6.73751	0.417623	0	1.42859	1.22461	0	0.112613	0	1.51049	0.0427834	0	-0.00381121	-0.0246475	-0.0546014	-0.103883	-0.0368589	-0.0235043	-0.101406	-0.188439	-0.0399519	-0.0501809	-0.0957391	-0.116764	-0.0195595	-0.024117	-0.219943	-0.247032	-0.434298	-0.00840969	-0.0180449	-0.0587704	-0.963281	0	0.962845	0.908054	0.0250442	0.348549
0.188013	-4.25651	6.70148	0.419099	0	1.40795	1.22146	0	0.112252	0	1.50942	0.0429042	0	-0.00408197	-0.0245309	-0.0543429	-0.103393	-0.0366844	-0.023393	-0.101053	-0.187618	-0.0397627	-0.049905	-0.0951724	-0.116215	-0.0194529	-0.0240759	-0.218912	-0.245862	-0.432234	-0.00836988	-0.0180289	-0.0584032	-0.95872	0	0.964617	0.903699	0.0251026	0.347974
0.187119	-4.23626	6.66539	0.420544	0	1.38748	1.21809	0	0.111884	0	1.5083	0.0430324	0	-0.00437205	-0.0244142	-0.0540844	-0.102903	-0.0365099	-0.0232818	-0.100699	-0.186797	-0.0395736	-0.0496325	-0.0946148	-0.115666	-0.0193463	-0.0240341	-0.217881	-0.244693	-0.43017	-0.00833006	-0.0180109	-0.0580438	-0.95416	0	0.966269	0.899277	0.025157	0.347399
0.186225	-4.21602	6.62926	0.421957	0	1.36718	1.21453	0	0.111511	0	1.50711	0.0431675	0	-0.00468077	-0.0242975	-0.0538259	-0.102414	-0.0363354	-0.0231705	-0.100344	-0.185974	-0.0393844	-0.0493634	-0.0940661	-0.115116	-0.0192395	-0.0239914	-0.216851	-0.243523	-0.428106	-0.00829025	-0.0179909	-0.0576922	-0.9496	0	0.967854	0.894844	0.0252089	0.346824
0.18533	-4.19577	6.59308	0.423339	0	1.34706	1.21078	0	0.111133	0	1.50587	0.0433091	0	-0.00500746	-0.0241808	-0.0535674	-0.101925	-0.0361609	-0.0230592	-0.0999865	-0.185151	-0.0391953	-0.0490975	-0.0935261	-0.114566	-0.0191328	-0.023948	-0.215822	-0.242354	-0.426043	-0.00825044	-0.0179689	-0.0573481	-0.945039	0	0.969384	0.890411	0.0252585	0.346249
0.184436	-4.17552	6.55687	0.424689	0	1.3271	1.20684	0	0.110749	0	1.50457	0.0434568	0	-0.00535143	-0.0240641	-0.0533089	-0.101436	-0.0359865	-0.022948	-0.0996279	-0.184325	-0.0390062	-0.0488349	-0.0929947	-0.114016	-0.0190261	-0.0239038	-0.214794	-0.241184	-0.42398	-0.00821063	-0.0179449	-0.0570113	-0.940479	0	0.970848	0.885968	0.0253055	0.345674
0.183542	-4.15528	6.52062	0.426009	0	1.30732	1.20272	0	0.11036	0	1.50322	0.0436102	0	-0.00571205	-0.0239474	-0.0530504	-0.100948	-0.035812	-0.0228367	-0.0992679	-0.183499	-0.038817	-0.0485754	-0.0924716	-0.113466	-0.0189195	-0.0238589	-0.213766	-0.240015	-0.421917	-0.00817081	-0.0179191	-0.0566818	-0.935919	0	0.972257	0.881526	0.0253503	0.345099
0.182647	-4.13503	6.48434	0.427297	0	1.28771	1.19842	0	0.109965	0	1.5018	0.043769	0	-0.00608864	-0.0238308	-0.0527919	-0.10046	-0.0356375	-0.0227254	-0.0989063	-0.182671	-0.0386279	-0.0483189	-0.0919568	-0.112916	-0.018813	-0.0238132	-0.212739	-0.238845	-0.419854	-0.008131	-0.0178913	-0.0563592	-0.931359	0	0.973618	0.877091	0.0253931	0.344524
0.181753	-4.11478	6.44803	0.428553	0	1.26827	1.19395	0	0.109566	0	1.50033	0.0439327	0	-0.00648056	-0.0237141	-0.0525334	-0.0999715	-0.035463	-0.0226141	-0.0985431	-0.181842	-0.0384388	-0.0480655	-0.0914499	-0.112365	-0.0187066	-0.0237669	-0.211713	-0.237676	-0.417791	-0.00809119	-0.0178618	-0.0560435	-0.926798	0	0.974938	0.87267	0.0254341	0.343949
0.180859	-4.09454	6.41169	0.429779	0	1.24901	1.18931	0	0.109163	0	1.4988	0.0441009	0	-0.00688718	-0.0235974	-0.0522749	-0.0994836	-0.0352885	-0.0225029	-0.0981783	-0.181011	-0.0382496	-0.0478151	-0.0909509	-0.111814	-0.0186003	-0.0237198	-0.210687	-0.236506	-0.415729	-0.00805138	-0.0178304	-0.0557345	-0.922238	0	0.976214	0.868259	0.0254732	0.343374
0.179965	-4.07429	6.37533	0.430973	0	1.22992	1.1845	0	0.108755	0	1.49721	0.0442733	0	-0.00730785	-0.0234807	-0.0520165	-0.098996	-0.035114	-0.0223916	-0.097812	-0.180179	-0.0380605	-0.0475676	-0.0904596	-0.111263	-0.0184943	-0.023672	-0.209661	-0.235337	-0.413667	-0.00801156	-0.0177972	-0.055432	-0.917678	0	0.977451	0.863863	0.0255105	0.342799
0.17907	-4.05404	6.33896	0.432135	0	1.211	1.17954	0	0.108343	0	1.49555	0.0444496	0	-0.00774195	-0.023364	-0.051758	-0.0985085	-0.0349395	-0.0222803	-0.0974439	-0.179346	-0.0378713	-0.047323	-0.0899758	-0.110711	-0.0183885	-0.0236235	-0.208637	-0.234167	-0.411605	-0.00797175	-0.0177623	-0.0551358	-0.913117	0	0.978644	0.859477	0.025546	0.342224
0.178176	-4.0338	6.30257	0.433267	0	1.19225	1.17442	0	0.107926	0	1.49384	0.0446293	0	-0.00818886	-0.0232473	-0.0514995	-0.0980212	-0.034765	-0.022169	-0.0970742	-0.178512	-0.0376822	-0.0470811	-0.0894993	-0.11016	-0.0182829	-0.0235743	-0.207612	-0.232998	-0.409543	-0.00793194	-0.0177256	-0.0548458	-0.908557	0	0.979797	0.855104	0.0255797	0.341649
0.177282	-4.01355	6.26618	0.434367	0	1.17368	1.16916	0	0.107506	0	1.49207	0.044812	0	-0.00864796	-0.0231306	-0.051241	-0.0975341	-0.0345905	-0.0220578	-0.0967027	-0.177676	-0.0374931	-0.046842	-0.08903	-0.109608	-0.0181777	-0.0235244	-0.206588	-0.231828	-0.407482	-0.00789213	-0.0176873	-0.0545618	-0.903997	0	0.980908	0.850742	0.0256117	0.341074
0.176387	-3.9933	6.22977	0.435436	0	1.15528	1.16375	0	0.107082	0	1.49024	0.0449975	0	-0.00911864	-0.023014	-0.0509825	-0.0970472	-0.034416	-0.0219465	-0.0963296	-0.176839	-0.0373039	-0.0466056	-0.0885678	-0.109056	-0.0180727	-0.0234739	-0.205565	-0.230659	-0.40542	-0.00785231	-0.0176473	-0.0542837	-0.899436	0	0.98198	0.846393	0.025642	0.340499
0.175493	-3.97306	6.19336	0.436474	0	1.13705	1.1582	0	0.106655	0	1.48835	0.0451854	0	-0.00960031	-0.0228973	-0.050724	-0.0965605	-0.0342415	-0.0218352	-0.0959546	-0.176	-0.0371148	-0.0463718	-0.0881123	-0.108504	-0.0179682	-0.0234227	-0.204542	-0.229489	-0.403359	-0.0078125	-0.0176057	-0.0540113	-0.894876	0	0.98301	0.842054	0.0256705	0.339924
0.174599	-3.95281	6.15695	0.437481	0	1.119	1.15252	0	0.106224	0	1.48639	0.0453753	0	-0.0100924	-0.0227806	-0.0504655	-0.0960739	-0.034067	-0.021724	-0.0955779	-0.17516	-0.0369257	-0.0461405	-0.0876635	-0.107952	-0.017864	-0.0233708	-0.203519	-0.22832	-0.401298	-0.00777269	-0.0175625	-0.0537444	-0.890316	0	0.984001	0.837729	0.0256975	0.339349
0.173704	-3.93256	6.12055	0.438457	0	1.10112	1.1467	0	0.10579	0	1.48437	0.0455669	0	-0.0105942	-0.0226639	-0.050207	-0.0955875	-0.0338925	-0.0216127	-0.0951994	-0.174319	-0.0367365	-0.0459118	-0.0872212	-0.107399	-0.0177602	-0.0233184	-0.202497	-0.22715	-0.399238	-0.00773288	-0.0175177	-0.0534829	-0.885756	0	0.984951	0.833413	0.0257227	0.338775
0.17281	-3.91232	6.08415	0.439401	0	1.08341	1.14076	0	0.105353	0	1.4823	0.0457598	0	-0.0111053	-0.0225472	-0.0499485	-0.0951012	-0.033718	-0.0215014	-0.094819	-0.173477	-0.0365474	-0.0456855	-0.0867853	-0.106847	-0.0176569	-0.0232652	-0.201475	-0.225981	-0.397177	-0.00769306	-0.0174713	-0.0532266	-0.881195	0	0.985863	0.829111	0.0257463	0.3382
0.171916	-3.89207	6.04775	0.440315	0	1.06588	1.1347	0	0.104914	0	1.48016	0.0459537	0	-0.011625	-0.0224305	-0.04969	-0.094615	-0.0335435	-0.0213901	-0.0944367	-0.172633	-0.0363582	-0.0454617	-0.0863556	-0.106294	-0.017554	-0.0232115	-0.200453	-0.224812	-0.395117	-0.00765325	-0.0174235	-0.0529754	-0.876635	0	0.986734	0.824817	0.0257684	0.337625
0.171021	-3.87182	6.01137	0.441197	0	1.04851	1.12852	0	0.104471	0	1.47795	0.0461484	0	-0.0121528	-0.0223139	-0.0494316	-0.094129	-0.033369	-0.0212789	-0.0940526	-0.171788	-0.0361691	-0.0452402	-0.0859319	-0.105741	-0.0174517	-0.0231571	-0.199431	-0.223642	-0.393057	-0.00761344	-0.0173741	-0.0527291	-0.872075	0	0.987568	0.820537	0.0257889	0.33705
0.170127	-3.85158	5.97501	0.442048	0	1.03133	1.12222	0	0.104026	0	1.47569	0.0463433	0	-0.0126882	-0.0221972	-0.0491731	-0.0936431	-0.0331945	-0.0211676	-0.0936666	-0.170941	-0.03598	-0.0450209	-0.0855141	-0.105188	-0.0173498	-0.0231021	-0.19841	-0.222473	-0.390997	-0.00757362	-0.0173234	-0.0524876	-0.867514	0	0.988362	0.816266	0.0258077	0.336475
0.169233	-3.83133	5.93867	0.442868	0	1.01431	1.11582	0	0.103579	0	1.47336	0.0465383	0	-0.0132304	-0.0220805	-0.0489146	-0.0931574	-0.03302	-0.0210563	-0.0932786	-0.170093	-0.0357908	-0.0448039	-0.085102	-0.104635	-0.0172486	-0.0230465	-0.197388	-0.221303	-0.388938	-0.00753381	-0.0172711	-0.0522507	-0.862954	0	0.989119	0.812008	0.0258252	0.3359
0.168338	-3.81108	5.90234	0.443657	0	0.997466	1.10931	0	0.10313	0	1.47097	0.0467331	0.000105261	-0.0137791	-0.0219638	-0.0486561	-0.0926718	-0.0328455	-0.020945	-0.0928887	-0.169244	-0.0356017	-0.0445891	-0.0846954	-0.104081	-0.0171479	-0.0229903	-0.196367	-0.220134	-0.386878	-0.007494	-0.0172175	-0.0520183	-0.858394	0	0.989836	0.807759	0.025841	0.335325
0.167444	-3.79084	5.86604	0.444415	0	0.980796	1.1027	0	0.102678	0	1.46851	0.0469272	0.000682304	-0.0143337	-0.0218471	-0.0483976	-0.0921862	-0.032671	-0.0208338	-0.0924968	-0.168394	-0.0354126	-0.0443765	-0.0842943	-0.103528	-0.0170478	-0.0229335	-0.195346	-0.218964	-0.384819	-0.00745419	-0.0171625	-0.0517901	-0.853833	0	0.990516	0.803522	0.0258555	0.33475
0.16655	-3.77059	5.82977	0.445142	0	0.964298	1.096	0	0.102225	0	1.46599	0.0471205	0.000733787	-0.0148936	-0.0217304	-0.0481391	-0.0917008	-0.0324966	-0.0207225	-0.0921029	-0.167542	-0.0352234	-0.0441659	-0.0838984	-0.102974	-0.0169483	-0.0228761	-0.194325	-0.217795	-0.38276	-0.00741437	-0.0171062	-0.0515662	-0.849273	0	0.991158	0.799295	0.0258684	0.334175
0.165656	-3.75034	5.79353	0.445838	0	0.947972	1.0892	0	0.10177	0	1.46341	0.0473125	0.000784713	-0.0154583	-0.0216137	-0.0478806	-0.0912155	-0.0323221	-0.0206112	-0.091707	-0.166689	-0.0350343	-0.0439573	-0.0835077	-0.10242	-0.0168495	-0.0228181	-0.193304	-0.216625	-0.380702	-0.00737456	-0.0170486	-0.0513463	-0.844713	0	0.991764	0.795079	0.0258799	0.3336
0.164761	-3.7301	5.75732	0.446503	0	0.931819	1.08231	0	0.101313	0	1.46076	0.0475031	0.000835084	-0.0160273	-0.0214971	-0.0476221	-0.0907303	-0.0321476	-0.0205	-0.0913091	-0.165834	-0.0348451	-0.0437507	-0.0831219	-0.101866	-0.0167514	-0.0227596	-0.192284	-0.215456	-0.378643	-0.00733475	-0.0169896	-0.0511303	-0.840153	0	0.992331	0.790873	0.02589	0.333025
0.163867	-3.70985	5.72115	0.447137	0	0.915838	1.07534	0	0.100855	0	1.45805	0.0476918	0.000884898	-0.0166001	-0.0213804	-0.0473636	-0.0902451	-0.0319731	-0.0203887	-0.0909092	-0.164978	-0.034656	-0.043546	-0.0827409	-0.101312	-0.016654	-0.0227005	-0.191263	-0.214286	-0.376585	-0.00729494	-0.0169294	-0.050918	-0.835592	0	0.992864	0.786678	0.0258988	0.33245
0.162973	-3.6896	5.68501	0.44774	0	0.900029	1.06829	0	0.100396	0	1.45527	0.0478785	0.000934156	-0.0171761	-0.0212637	-0.0471051	-0.0897601	-0.0317986	-0.0202774	-0.0905071	-0.164121	-0.0344669	-0.0433432	-0.0823645	-0.100758	-0.0165573	-0.0226408	-0.190242	-0.213117	-0.374527	-0.00725512	-0.016868	-0.0507094	-0.831032	0	0.993358	0.782492	0.0259062	0.331875
0.162078	-3.66936	5.64892	0.448312	0	0.884392	1.06116	0	0.0999351	0	1.45243	0.0480629	0.000982857	-0.0177549	-0.021147	-0.0468467	-0.0892751	-0.0316241	-0.0201661	-0.090103	-0.163262	-0.0342777	-0.0431422	-0.0819927	-0.100204	-0.0164613	-0.0225806	-0.189221	-0.211947	-0.372469	-0.00721531	-0.0168054	-0.0505042	-0.826472	0	0.993817	0.778317	0.0259122	0.3313
0.161184	-3.64911	5.61287	0.448853	0	0.868926	1.05396	0	0.0994735	0	1.44952	0.0482446	0.001031	-0.018336	-0.0210303	-0.0465882	-0.0887902	-0.0314496	-0.0200549	-0.0896968	-0.162402	-0.0340886	-0.0429429	-0.0816252	-0.0996492	-0.0163661	-0.0225199	-0.1882	-0.210778	-0.370411	-0.0071755	-0.0167415	-0.0503023	-0.821911	0	0.994243	0.774154	0.025917	0.330725
0.16029	-3.62886	5.57687	0.449363	0	0.853632	1.04669	0	0.099011	0	1.44655	0.0484233	0.00107859	-0.0189188	-0.0209136	-0.0463297	-0.0883053	-0.0312751	-0.0199436	-0.0892885	-0.161541	-0.0338995	-0.0427454	-0.081262	-0.0990947	-0.0162717	-0.0224586	-0.187179	-0.209608	-0.368354	-0.00713569	-0.0166765	-0.0501037	-0.817351	0	0.994627	0.769997	0.0259204	0.33015
0.159395	-3.60862	5.54091	0.449843	0	0.838509	1.03935	0	0.0985477	0	1.44351	0.0485989	0.00112562	-0.0195029	-0.020797	-0.0460712	-0.0878205	-0.0311006	-0.0198323	-0.088878	-0.160678	-0.0337103	-0.0425495	-0.0809028	-0.09854	-0.0161781	-0.0223967	-0.186158	-0.208439	-0.366296	-0.00709587	-0.0166104	-0.0499081	-0.812791	0	0.994982	0.765854	0.0259227	0.329575
0.158501	-3.58837	5.50501	0.450291	0	0.823558	1.03195	0	0.0980838	0	1.44041	0.0487711	0.0011721	-0.0200879	-0.0206803	-0.0458127	-0.0873358	-0.0309261	-0.019721	-0.0884654	-0.159814	-0.0335212	-0.0423553	-0.0805476	-0.0979853	-0.0160853	-0.0223344	-0.185136	-0.207269	-0.364239	-0.00705606	-0.0165432	-0.0497154	-0.80823	0	0.995296	0.761715	0.0259235	0.329
0.157607	-3.56812	5.46916	0.450708	0	0.808777	1.0245	0	0.0976194	0	1.43724	0.0489396	0.00121802	-0.0206732	-0.0205636	-0.0455542	-0.0868511	-0.0307516	-0.0196098	-0.0880506	-0.158949	-0.033332	-0.0421626	-0.0801962	-0.0974305	-0.0159934	-0.0222715	-0.184115	-0.2061	-0.362182	-0.00701625	-0.0164749	-0.0495255	-0.80367	0	0.99558	0.757592	0.0259233	0.328425
0.156712	-3.54788	5.43337	0.451095	0	0.794167	1.01699	0	0.0971546	0	1.43401	0.0491041	0.00126338	-0.0212584	-0.0204469	-0.0452957	-0.0863665	-0.0305771	-0.0194985	-0.0876337	-0.158082	-0.0331429	-0.0419714	-0.0798484	-0.0968755	-0.0159023	-0.0222081	-0.183093	-0.20493	-0.360126	-0.00697644	-0.0164055	-0.0493384	-0.79911	0	0.995829	0.753476	0.0259219	0.32785
0.155818	-3.52763	5.39763	0.451451	0	0.779727	1.00942	0	0.0966895	0	1.4307	0.0492643	0.00130819	-0.0218431	-0.0203302	-0.0450372	-0.0858819	-0.0304026	-0.0193872	-0.0872146	-0.157214	-0.0329538	-0.0417817	-0.0795042	-0.0963205	-0.0158121	-0.0221442	-0.182071	-0.203761	-0.358069	-0.00693662	-0.0163352	-0.0491537	-0.79455	0	0.996041	0.749368	0.0259192	0.327275
0.154924	-3.50738	5.36196	0.451775	0	0.765457	1.00181	0.00221371	0.0962243	0	1.42734	0.0494202	0.00135244	-0.0224267	-0.0202135	-0.0447787	-0.0853973	-0.0302281	-0.019276	-0.0867933	-0.156345	-0.0327646	-0.0415935	-0.0791634	-0.0957654	-0.0157228	-0.0220798	-0.181049	-0.202591	-0.356013	-0.00689681	-0.0162638	-0.0489715	-0.789989	0	0.996221	0.74527	0.0259154	0.3267
0.154029	-3.48714	5.32635	0.452069	0	0.751357	0.994159	0.00392252	0.0957591	0	1.4239	0.0495713	0.00139613	-0.0230089	-0.019305	-0.0445202	-0.0849128	-0.0300536	-0.0191647	-0.0863697	-0.155474	-0.0325755	-0.0414065	-0.0788258	-0.0952102	-0.0156344	-0.0220148	-0.180026	-0.201422	-0.353957	-0.006857	-0.0161914	-0.0487915	-0.785429	0	0.996365	0.741181	0.0259105	0.326126
0.153135	-3.46689	5.2908	0.452332	0	0.737426	0.986463	0.00418765	0.0952939	0	1.4204	0.0497175	0.00143927	-0.0235892	-0.0199085	-0.0442618	-0.0844283	-0.0298791	-0.0190534	-0.085944	-0.154603	-0.0323864	-0.0412209	-0.0784913	-0.094655	-0.015547	-0.0219494	-0.179003	-0.200252	-0.351901	-0.00681719	-0.016118	-0.0486137	-0.780869	0	0.996477	0.737102	0.0259045	0.325551
0.152241	-3.44664	5.25532	0.452565	0	0.723665	0.978731	0.00444966	0.094829	0	1.41684	0.0498585	0.00148185	-0.0241672	-0.0197918	-0.0440033	-0.0839438	-0.0297046	-0.0189421	-0.085516	-0.153729	-0.0321972	-0.0410366	-0.0781598	-0.0940996	-0.0154605	-0.0218835	-0.17798	-0.199083	-0.349845	-0.00677737	-0.0160437	-0.048438	-0.776308	0	0.996547	0.733024	0.0258972	0.324976
0.151346	-3.4264	5.21991	0.452766	0	0.710072	0.970964	0.00470854	0.0943643	0	1.4132	0.0499941	0.00152388	-0.0247424	-0.0196751	-0.0437448	-0.0834593	-0.0295301	-0.0188309	-0.0850858	-0.152855	-0.0320081	-0.0408535	-0.0778312	-0.0935442	-0.0153749	-0.0218171	-0.176957	-0.197913	-0.34779	-0.00673756	-0.0159685	-0.0482641	-0.771748	0	0.996583	0.728955	0.0258887	0.324401
0.150452	-3.40615	5.18457	0.452937	0	0.696648	0.963167	0.00496429	0.0939001	0	1.4095	0.0501241	0.00156535	-0.0253145	-0.0195585	-0.0434863	-0.0829748	-0.0293556	-0.0187196	-0.0846533	-0.151979	-0.031819	-0.0406716	-0.0775053	-0.0929888	-0.0152903	-0.0217502	-0.175933	-0.196744	-0.345735	-0.00669775	-0.0158925	-0.0480921	-0.767188	0	0.996579	0.724889	0.0258791	0.323826
0.149558	-3.3859	5.14931	0.453076	0	0.683392	0.955341	0.00521692	0.0934364	0	1.40573	0.0502483	0.00160626	-0.025883	-0.0194419	-0.0432278	-0.0824903	-0.0291811	-0.0186083	-0.0842186	-0.151102	-0.0316298	-0.0404908	-0.077182	-0.0924332	-0.0152068	-0.0216829	-0.174909	-0.195575	-0.34368	-0.00665794	-0.0158155	-0.0479217	-0.762627	0	1.01415	0.620637	0.0261736	0.323251
0.148664	-3.36566	5.11412	0.453185	0	0.670303	0.947491	0.00546642	0.0929733	0	1.4019	0.0503664	0.00164662	-0.0264476	-0.0193253	-0.0429693	-0.0820059	-0.0290067	-0.018497	-0.0837816	-0.150223	-0.0314407	-0.0403111	-0.0768612	-0.0918777	-0.0151242	-0.021615	-0.173885	-0.194405	-0.341625	-0.00661812	-0.0157377	-0.0477529	-0.758067	0	0.996188	0.708672	0.0258294	0.322676
0.147769	-3.34541	5.07901	0.453263	0	0.657382	0.93962	0.0057128	0.0925109	0	1.39799	0.0504782	0.00168642	-0.0270078	-0.0192089	-0.0427108	-0.0815214	-0.0288322	-0.0183858	-0.0833424	-0.149343	-0.0312515	-0.0401325	-0.0765427	-0.091322	-0.0150426	-0.0215467	-0.17286	-0.193236	-0.33957	-0.00657831	-0.0156591	-0.0475856	-0.753507	0	0.996001	0.704631	0.0258144	0.322101
0.146875	-3.32516	5.04397	0.453311	0	0.644628	0.93173	0.00595605	0.0920494	0	1.39402	0.0505836	0.00172566	-0.0275633	-0.0190924	-0.0424523	-0.0810369	-0.0286577	-0.0182745	-0.0829009	-0.148462	-0.0310624	-0.0399548	-0.0762265	-0.0907663	-0.014962	-0.021478	-0.171834	-0.192066	-0.337516	-0.0065385	-0.0155797	-0.0474196	-0.748947	0	0.995788	0.700604	0.0257986	0.321526
0.145981	-3.30491	5.00902	0.453327	0	0.63204	0.923825	0.00619617	0.0915887	0	1.38999	0.0506823	0.00176435	-0.0281136	-0.018976	-0.0421938	-0.0805524	-0.0284832	-0.0181632	-0.0824571	-0.14758	-0.0308733	-0.0397781	-0.0759123	-0.0902106	-0.0148825	-0.0214087	-0.170809	-0.190897	-0.335461	-0.00649869	-0.0154995	-0.0472548	-0.744386	0	0.99555	0.696588	0.025782	0.320951
0.145086	-3.28467	4.97415	0.453313	0	0.619619	0.915908	0.00643317	0.0911291	0	1.38588	0.0507742	0.00180248	-0.0286584	-0.0188596	-0.0419353	-0.0800678	-0.0283087	-0.018052	-0.082011	-0.146696	-0.0306841	-0.0396023	-0.0756002	-0.0896548	-0.0148041	-0.021339	-0.169782	-0.189727	-0.333407	-0.00645887	-0.0154185	-0.0470911	-0.739826	0	0.995283	0.692583	0.0257647	0.320376
0.144192	-3.26442	4.93937	0.453268	0	0.607363	0.907981	0.00666704	0.0906705	0	1.38171	0.050859	0.00184005	-0.0291974	-0.0187433	-0.0416769	-0.0795833	-0.0281342	-0.0179407	-0.0815626	-0.145812	-0.030495	-0.0394273	-0.0752898	-0.0890989	-0.0147266	-0.0212689	-0.168756	-0.188558	-0.331353	-0.00641906	-0.0153369	-0.0469284	-0.735266	0	0.994988	0.688587	0.0257466	0.319801
0.143298	-3.24417	4.90467	0.453192	0	0.595272	0.900047	0.00689779	0.0902131	0	1.37747	0.0509366	0.00187707	-0.0297301	-0.018627	-0.0414184	-0.0790987	-0.0279597	-0.0178294	-0.0811119	-0.144925	-0.0303059	-0.0392532	-0.0749812	-0.0885431	-0.0146503	-0.0211983	-0.167729	-0.187388	-0.329299	-0.00637925	-0.0152545	-0.0467666	-0.730705	0	0.994668	0.684603	0.0257278	0.319226
0.142403	-3.22393	4.87006	0.453085	0	0.583347	0.89211	0.00712541	0.089757	0	1.37316	0.0510067	0.00191353	-0.0302562	-0.0185108	-0.0411599	-0.0786141	-0.0277852	-0.0177181	-0.0806589	-0.144038	-0.0301167	-0.0390799	-0.0746743	-0.0879872	-0.014575	-0.0211272	-0.166701	-0.186219	-0.327246	-0.00633943	-0.0151714	-0.0466056	-0.726145	0	0.99432	0.680628	0.0257083	0.318651
0.141509	-3.20368	4.83554	0.452948	0	0.571585	0.884172	0.00734991	0.0893022	0	1.36879	0.0510693	0.00194944	-0.0307754	-0.0183946	-0.0409014	-0.0781295	-0.0276107	-0.0176069	-0.0802036	-0.143149	-0.0299276	-0.0389073	-0.0743688	-0.0874312	-0.0145008	-0.0210557	-0.165673	-0.185049	-0.325192	-0.00629962	-0.0150876	-0.0464453	-0.721585	0	0.993944	0.676662	0.0256881	0.318076
0.140615	-3.18343	4.80111	0.45278	0	0.559987	0.876235	0.00757128	0.0888489	0	1.36434	0.051124	0.00198479	-0.0312873	-0.0182784	-0.0406429	-0.0776448	-0.0274362	-0.0174956	-0.079746	-0.142259	-0.0297384	-0.0387353	-0.0740647	-0.0868752	-0.0144277	-0.0209837	-0.164644	-0.18388	-0.323139	-0.00625981	-0.0150032	-0.0462855	-0.717025	0	0.993541	0.672705	0.0256672	0.317501
0.13972	-3.16319	4.76677	0.452581	0	0.548553	0.868303	0.00778953	0.088397	0	1.35983	0.0511709	0.00201958	-0.0317916	-0.0181623	-0.0403844	-0.07716	-0.0272617	-0.0173843	-0.0792861	-0.141368	-0.0295493	-0.038564	-0.0737619	-0.0863193	-0.0143557	-0.0209113	-0.163614	-0.18271	-0.321086	-0.00622	-0.0149182	-0.0461262	-0.712464	0	0.993111	0.668758	0.0256456	0.316926
0.138826	-3.14294	4.73253	0.452352	0	0.537281	0.860378	0.00800464	0.0879467	0	1.35525	0.0512096	0.00205381	-0.032288	-0.0180462	-0.0401259	-0.0766752	-0.0270872	-0.0172731	-0.0788239	-0.140476	-0.0293602	-0.0383934	-0.0734602	-0.0857632	-0.0142848	-0.0208385	-0.162585	-0.181541	-0.319033	-0.00618018	-0.0148325	-0.0459673	-0.707904	0	0.99265	0.664816	0.0256233	0.316351
0.137932	-3.12269	4.69838	0.452091	0	0.526172	0.852463	0.00821664	0.087498	0	1.3506	0.0512401	0.00208749	-0.0327761	-0.0179301	-0.0398674	-0.0761904	-0.0269127	-0.0171618	-0.0783594	-0.139582	-0.029171	-0.0382233	-0.0731596	-0.0852072	-0.014215	-0.0207652	-0.161554	-0.180371	-0.316981	-0.00614037	-0.0147463	-0.0458087	-0.703344	0	0.992166	0.660885	0.0256005	0.315776
0.137037	-3.10245	4.66433	0.4518	0	0.515225	0.84456	0.00842551	0.0870511	0	1.34589	0.0512622	0.00212062	-0.0332556	-0.0178141	-0.0396089	-0.0757055	-0.0267382	-0.0170505	-0.0778925	-0.139709	-0.0289819	-0.0380537	-0.0728599	-0.0846511	-0.0141463	-0.0206915	-0.160523	-0.179202	-0.333324	-0.00610056	-0.0146594	-0.0456502	-0.698783	0	0.991652	0.656961	0.025577	0.315201
0.136143	-3.0822	4.63038	0.451478	0	0.504438	0.836671	0.00863125	0.0866059	0	1.34111	0.0512757	0.00215319	-0.0337262	-0.0176981	-0.0393504	-0.0752205	-0.0265637	-0.0169392	-0.0774234	-0.137555	-0.0287928	-0.0378845	-0.072561	-0.0840951	-0.0140788	-0.0206174	-0.159491	-0.178032	-0.314039	-0.00606075	-0.0145721	-0.0454918	-0.694223	0	0.991111	0.653045	0.0255529	0.314626
0.135249	-3.06195	4.59653	0.451126	0	0.493812	0.8288	0.00883386	0.0861626	0	1.33626	0.0512805	0.0021852	-0.0341876	-0.0175821	-0.039092	-0.0747355	-0.0263892	-0.016828	-0.076952	-0.136651	-0.0286036	-0.0377159	-0.0722629	-0.083539	-0.0140123	-0.0205428	-0.158459	-0.176863	-0.311976	-0.00602093	-0.0144842	-0.0453333	-0.689663	0	0.990545	0.649137	0.0255282	0.314051
0.134355	-3.04171	4.56277	0.450742	0	0.483346	0.820948	0.00903335	0.0857211	0	1.33134	0.0512764	0.00221665	-0.0346395	-0.0174662	-0.0388335	-0.0742504	-0.0262147	-0.0167167	-0.0764782	-0.135748	-0.0284145	-0.0375476	-0.0719653	-0.0829829	-0.013947	-0.0204678	-0.157426	-0.175693	-0.309913	-0.00598112	-0.0143958	-0.0451748	-0.685102	0	0.989953	0.645237	0.025503	0.313477
0.13346	-3.02146	4.52912	0.450328	0	0.47304	0.813118	0.00922972	0.0852817	0	1.32635	0.0512634	0.00224755	-0.0350816	-0.0173503	-0.038575	-0.0737653	-0.0260402	-0.0166054	-0.0760022	-0.134844	-0.0282253	-0.0373797	-0.0716683	-0.0824268	-0.0138829	-0.0203924	-0.156392	-0.174524	-0.30785	-0.00594131	-0.0143068	-0.045016	-0.680542	0	0.989335	0.641345	0.0254773	0.312902
0.132566	-3.00121	4.49557	0.449884	0	0.462892	0.805312	0.00942296	0.0848442	0	1.3213	0.0512412	0.00227789	-0.0355137	-0.0172344	-0.0383165	-0.07328	-0.0258657	-0.0164941	-0.0755238	-0.133941	-0.0280362	-0.0372121	-0.0713716	-0.0818707	-0.0138198	-0.0203166	-0.155358	-0.173354	-0.305787	-0.0059015	-0.0142175	-0.0448569	-0.675982	0	0.988689	0.637459	0.0254511	0.312327
0.131672	-2.98097	4.46213	0.449408	0	0.452903	0.797533	0.00961307	0.0844088	0	1.31617	0.0512098	0.00230768	-0.0359355	-0.0171185	-0.038058	-0.0727947	-0.0256912	-0.0163829	-0.0750432	-0.133037	-0.0278471	-0.0370447	-0.0710753	-0.0813146	-0.0137579	-0.0202403	-0.154323	-0.172185	-0.303725	-0.00586168	-0.0141276	-0.0446975	-0.671422	0	0.988021	0.633583	0.0254244	0.311752
0.130777	-2.96072	4.42879	0.448902	0	0.443071	0.789783	0.00980006	0.0839756	0	1.31098	0.0511691	0.00233691	-0.0363466	-0.0170026	-0.0377995	-0.0723093	-0.0255168	-0.0162716	-0.0745602	-0.132133	-0.0276579	-0.0368777	-0.0707791	-0.0807585	-0.0136971	-0.0201636	-0.153287	-0.171015	-0.301662	-0.00582187	-0.0140373	-0.0445375	-0.666861	0	0.987325	0.629712	0.0253972	0.311177
0.129883	-2.94047	4.39555	0.448365	0	0.433396	0.782063	0.00998392	0.0835445	0	1.30572	0.0511189	0.00236558	-0.0367469	-0.0168868	-0.037541	-0.0718238	-0.0253423	-0.0161603	-0.074075	-0.13123	-0.0274688	-0.0367108	-0.070483	-0.0802025	-0.0136375	-0.0200865	-0.152251	-0.169846	-0.299599	-0.00578206	-0.0139466	-0.044377	-0.662301	0	0.986605	0.625849	0.0253696	0.310602
0.128989	-2.92023	4.36243	0.447797	0	0.423877	0.774376	0.0101647	0.0831156	0	1.3004	0.0510591	0.0023937	-0.0371361	-0.016771	-0.0372825	-0.0713382	-0.0251678	-0.0160491	-0.0735875	-0.130326	-0.0272797	-0.0365441	-0.0701869	-0.0796464	-0.013579	-0.0200089	-0.151214	-0.168676	-0.297536	-0.00574225	-0.0138555	-0.0442158	-0.657741	0	0.98586	0.621993	0.0253416	0.310027
0.128094	-2.89998	4.32941	0.447199	0	0.414514	0.766725	0.0103423	0.082689	0	1.29501	0.0509895	0.00242126	-0.0375138	-0.0166552	-0.037024	-0.0708526	-0.0249933	-0.0159378	-0.0730978	-0.129423	-0.0270905	-0.0363775	-0.0698908	-0.0790903	-0.0135216	-0.019931	-0.150176	-0.167507	-0.295473	-0.00570243	-0.013764	-0.0440539	-0.65318	0	0.985088	0.618142	0.0253131	0.309452
0.1272	-2.87973	4.2965	0.44657	0	0.405306	0.75911	0.0105168	0.0822647	0	1.28955	0.0509102	0.00244826	-0.03788	-0.0165394	-0.0367655	-0.0703668	-0.0248188	-0.0158265	-0.0726058	-0.128519	-0.0269014	-0.036211	-0.0695944	-0.0785343	-0.0134654	-0.0198526	-0.149138	-0.166337	-0.29341	-0.00566262	-0.0136721	-0.0438912	-0.64862	0	0.984295	0.614301	0.0252844	0.308877
0.126306	-2.85949	4.2637	0.44591	0	0.396252	0.751535	0.0106881	0.0818428	0	1.28402	0.050821	0.00247471	-0.0382343	-0.0164237	-0.0365071	-0.0698809	-0.0246443	-0.0157152	-0.0721115	-0.127615	-0.0267122	-0.0360446	-0.0692977	-0.0779782	-0.0134103	-0.0197738	-0.148099	-0.165168	-0.291347	-0.00562281	-0.0135798	-0.0437275	-0.64406	0	0.983476	0.610464	0.0252552	0.308302
0.125411	-2.83924	4.23101	0.445219	0	0.387351	0.744	0.0108563	0.0814232	0	1.27842	0.0507218	0.0025006	-0.0385766	-0.016308	-0.0362486	-0.069395	-0.0244698	-0.015604	-0.0716149	-0.126712	-0.0265231	-0.0358781	-0.0690006	-0.0774222	-0.0133563	-0.0196946	-0.147059	-0.163999	-0.289284	-0.005583	-0.0134872	-0.0435629	-0.639499	0	0.982633	0.606635	0.0252257	0.307727
0.124517	-2.81899	4.19842	0.444498	0	0.378603	0.736509	0.0110215	0.081006	0	1.27276	0.0506125	0.00252593	-0.0389065	-0.0161922	-0.0359901	-0.0689089	-0.0242953	-0.0154927	-0.0711162	-0.125808	-0.026334	-0.0357117	-0.068703	-0.0768662	-0.0133035	-0.0196149	-0.146018	-0.162829	-0.287221	-0.00554318	-0.0133943	-0.0433972	-0.634939	0	0.981771	0.602815	0.025196	0.307152
0.123623	-2.79875	4.16596	0.443746	0	0.370007	0.729062	0.0111834	0.0805913	0	1.26703	0.0504931	0.00255071	-0.0392239	-0.0160765	-0.0357316	-0.0684227	-0.0241208	-0.0153814	-0.0706151	-0.124905	-0.0261448	-0.0355452	-0.0684049	-0.0763102	-0.0132517	-0.0195349	-0.144976	-0.16166	-0.285158	-0.00550337	-0.0133011	-0.0432304	-0.630379	0	0.980878	0.598996	0.0251659	0.306577
0.122728	-2.7785	4.1336	0.442963	0	0.361562	0.721661	0.0113423	0.080179	0	1.26123	0.0503634	0.00257493	-0.0395286	-0.0159608	-0.0354731	-0.0679364	-0.0239463	-0.0152701	-0.0701119	-0.124001	-0.0259557	-0.0353786	-0.0681061	-0.0757543	-0.0132011	-0.0194544	-0.143934	-0.16049	-0.283096	-0.00546356	-0.0132076	-0.0430624	-0.625819	0	0.979967	0.595187	0.0251356	0.306002
0.121834	-2.75825	4.10136	0.44215	0	0.353268	0.714309	0.011498	0.0797693	0	1.25537	0.0502234	0.0025986	-0.0398204	-0.0158452	-0.0352146	-0.06745	-0.0237718	-0.0151589	-0.0696065	-0.123097	-0.0257666	-0.0352119	-0.0678065	-0.0751984	-0.0131516	-0.0193735	-0.142891	-0.159321	-0.281033	-0.00542375	-0.0131138	-0.042893	-0.621258	0	0.979034	0.591385	0.0251051	0.305427
0.12094	-2.73801	4.06923	0.441306	0	0.345123	0.707006	0.0116506	0.079362	0	1.24943	0.0500729	0.00262171	-0.040099	-0.0157295	-0.0349561	-0.0669635	-0.0235973	-0.0150476	-0.0690989	-0.122194	-0.0255774	-0.035045	-0.0675061	-0.0746425	-0.0131033	-0.0192922	-0.141847	-0.158151	-0.27897	-0.00538393	-0.0130197	-0.0427223	-0.616698	0	0.978075	0.587586	0.0250743	0.304852
0.120046	-2.71776	4.03721	0.440431	0	0.337128	0.699756	0.0118001	0.0789574	0	1.24344	0.0499121	0.00264426	-0.0403644	-0.0156138	-0.0346976	-0.0664769	-0.0234228	-0.0149363	-0.068589	-0.12129	-0.0253883	-0.0348779	-0.0672048	-0.0740866	-0.013056	-0.0192104	-0.140803	-0.156982	-0.276907	-0.00534412	-0.0129254	-0.0425502	-0.612138	0	0.977094	0.583794	0.0250433	0.304277
0.119151	-2.69751	4.00531	0.439525	0	0.32928	0.692558	0.0119465	0.0785552	0	1.23737	0.0497407	0.00266626	-0.0406162	-0.0154982	-0.0344391	-0.0659901	-0.0232483	-0.0148251	-0.068077	-0.120387	-0.0251991	-0.0347106	-0.0669024	-0.0735308	-0.0130098	-0.0191283	-0.139757	-0.155812	-0.274844	-0.00530431	-0.0128309	-0.0423766	-0.607577	0	0.976095	0.580011	0.0250122	0.303702
0.118257	-2.67727	3.97352	0.438588	0	0.321579	0.685415	0.0120897	0.0781557	0	1.23124	0.0495587	0.0026877	-0.0408544	-0.0153825	-0.0341806	-0.0655032	-0.0230738	-0.0147138	-0.0675629	-0.119483	-0.02501	-0.034543	-0.0665989	-0.072975	-0.0129648	-0.0190457	-0.138711	-0.154643	-0.272781	-0.0052645	-0.0127362	-0.0422013	-0.603017	0	0.975068	0.576228	0.0249808	0.303127
0.117363	-2.65702	3.94184	0.437621	0	0.314025	0.678329	0.0122298	0.0777587	0	1.22504	0.0493661	0.00270858	-0.0410787	-0.0152669	-0.0339222	-0.0650162	-0.0228993	-0.0146025	-0.0670466	-0.11858	-0.0248209	-0.0343751	-0.0662943	-0.0724193	-0.0129208	-0.0189627	-0.137664	-0.153473	-0.270718	-0.00522468	-0.0126412	-0.0420245	-0.598457	0	0.974023	0.572455	0.0249494	0.302552
0.116468	-2.63677	3.91029	0.436623	0	0.306617	0.6713	0.0123668	0.0773644	0	1.21878	0.0491628	0.00272891	-0.041289	-0.0151513	-0.0336637	-0.064529	-0.0227248	-0.0144912	-0.0665281	-0.117676	-0.0246317	-0.0342069	-0.0659883	-0.0718635	-0.0128778	-0.0188793	-0.136616	-0.152304	-0.268655	-0.00518487	-0.0125461	-0.0418459	-0.593896	0	0.972957	0.568687	0.0249179	0.301977
0.115574	-2.61653	3.87884	0.435595	0	0.299353	0.66433	0.0125006	0.0769726	0	1.21245	0.0489488	0.00274868	-0.0414852	-0.0150357	-0.0334052	-0.0640418	-0.0225503	-0.01438	-0.0660076	-0.116772	-0.0244426	-0.0340383	-0.0656811	-0.0713079	-0.012836	-0.0187954	-0.135568	-0.151134	-0.266592	-0.00514506	-0.0124507	-0.0416656	-0.589336	0	0.971867	0.564922	0.0248862	0.301402
0.11468	-2.59628	3.84751	0.434535	0	0.292233	0.65742	0.0126313	0.0765835	0	1.20605	0.048724	0.0027679	-0.041667	-0.0149201	-0.0331467	-0.0635544	-0.0223758	-0.0142687	-0.0654849	-0.115869	-0.0242535	-0.0338694	-0.0653724	-0.0707523	-0.0127952	-0.0187111	-0.134518	-0.149965	-0.264529	-0.00510524	-0.0123552	-0.0414834	-0.584776	0	0.97076	0.561166	0.0248546	0.300828
0.113785	-2.57603	3.8163	0.433445	0	0.285256	0.650573	0.0127589	0.076197	0	1.19959	0.0484885	0.00278656	-0.0418344	-0.0148044	-0.0328882	-0.0630668	-0.0222013	-0.0141574	-0.0649602	-0.114965	-0.0240643	-0.0337	-0.0650622	-0.0701967	-0.0127554	-0.0186264	-0.133468	-0.148795	-0.262467	-0.00506543	-0.0122596	-0.0412993	-0.580216	0	0.96963	0.557413	0.0248228	0.300253
0.112891	-2.55579	3.78521	0.432324	0	0.278421	0.643788	0.0128834	0.0758132	0	1.19306	0.0482421	0.00280466	-0.0419872	-0.0146888	-0.0326297	-0.0625791	-0.0220269	-0.0140461	-0.0644334	-0.114062	-0.0238752	-0.0335301	-0.0647504	-0.0696412	-0.0127167	-0.0185413	-0.132417	-0.147626	-0.260404	-0.00502562	-0.0121638	-0.0411133	-0.575655	0	0.968479	0.553665	0.0247911	0.299678
0.111997	-2.53554	3.75423	0.431172	0	0.271727	0.637068	0.0130048	0.0754319	0	1.18647	0.0479849	0.00282221	-0.0421253	-0.0145732	-0.0323712	-0.0620913	-0.0218524	-0.0139349	-0.0639045	-0.113158	-0.023686	-0.0333598	-0.0644369	-0.0690857	-0.012679	-0.0184557	-0.131365	-0.146456	-0.258341	-0.00498581	-0.0120679	-0.0409253	-0.571095	0	0.967305	0.549921	0.0247592	0.299103
0.111102	-2.51529	3.72336	0.42999	0	0.265174	0.630413	0.013123	0.0750533	0	1.17981	0.0477168	0.0028392	-0.0422486	-0.0144576	-0.0321127	-0.0616033	-0.0216779	-0.0138236	-0.0633736	-0.112254	-0.0234969	-0.0331889	-0.0641218	-0.0685303	-0.0126423	-0.0183697	-0.130313	-0.145287	-0.256278	-0.00494599	-0.0119719	-0.0407351	-0.566535	0	0.966112	0.546181	0.0247274	0.298528
0.110208	-2.49505	3.69261	0.428776	0	0.258759	0.623825	0.0132381	0.0746773	0	1.17309	0.0474378	0.00285563	-0.0423568	-0.014342	-0.0318542	-0.0611152	-0.0215034	-0.0137123	-0.0628407	-0.111351	-0.0233078	-0.0330175	-0.0638048	-0.0679749	-0.0126066	-0.0182833	-0.129259	-0.144117	-0.254215	-0.00490618	-0.0118758	-0.0405429	-0.561974	0	0.964896	0.542445	0.0246955	0.297953
0.109314	-2.4748	3.66198	0.427532	0	0.252483	0.617304	0.01335	0.0743039	0	1.1663	0.0471479	0.00287151	-0.0424501	-0.0142264	-0.0315957	-0.0606269	-0.0213289	-0.0136011	-0.0623058	-0.110447	-0.0231186	-0.0328455	-0.0634859	-0.0674196	-0.012572	-0.0181964	-0.128205	-0.142948	-0.252152	-0.00486637	-0.0117796	-0.0403485	-0.557414	0	0.96366	0.538713	0.0246637	0.297378
0.108419	-2.45455	3.63146	0.426257	0	0.246344	0.610853	0.0134589	0.0739331	0	1.15945	0.0468472	0.00288683	-0.0425281	-0.0141108	-0.0313373	-0.0601385	-0.0211544	-0.0134898	-0.061769	-0.109544	-0.0229295	-0.0326728	-0.0631651	-0.0668643	-0.0125382	-0.0181091	-0.12715	-0.141778	-0.250089	-0.00482656	-0.0116833	-0.0401518	-0.552854	0	0.962399	0.534982	0.0246319	0.296803
0.107525	-2.43431	3.60106	0.424951	0	0.240342	0.60447	0.0135646	0.0735649	0	1.15253	0.0465355	0.00290159	-0.0425909	-0.0139952	-0.0310788	-0.05965	-0.0209799	-0.0133785	-0.0612301	-0.10864	-0.0227404	-0.0324996	-0.0628423	-0.0663091	-0.0125055	-0.0180213	-0.126094	-0.140609	-0.248026	-0.00478674	-0.0115869	-0.0399528	-0.548293	0	0.961119	0.531256	0.0246001	0.296228
0.106631	-2.41406	3.57078	0.423615	0	0.234474	0.598159	0.0136672	0.0731992	0	1.14555	0.046213	0.0029158	-0.0426384	-0.0138796	-0.0308203	-0.0591612	-0.0208054	-0.0132672	-0.0606894	-0.107736	-0.0225512	-0.0323256	-0.0625174	-0.065754	-0.0124737	-0.0179331	-0.125037	-0.139439	-0.245963	-0.00474693	-0.0114905	-0.0397515	-0.543733	0	0.959813	0.527531	0.0245683	0.295653
0.105736	-2.39381	3.54061	0.422247	0	0.228742	0.591919	0.0137667	0.0728361	0	1.1385	0.0458795	0.00292945	-0.0426704	-0.013764	-0.0305618	-0.0586724	-0.0206309	-0.013156	-0.0601467	-0.106833	-0.0223621	-0.032151	-0.0621904	-0.0651989	-0.0124428	-0.0178445	-0.12398	-0.13827	-0.2439	-0.00470712	-0.0113941	-0.0395478	-0.539173	0	0.958485	0.523807	0.0245365	0.295078
0.104842	-2.37356	3.51055	0.420849	0	0.223142	0.585751	0.013863	0.0724755	0	1.13139	0.0455352	0.00294254	-0.0426869	-0.0136484	-0.0303033	-0.0581833	-0.0204564	-0.0130447	-0.0596021	-0.105929	-0.0221729	-0.0319756	-0.0618611	-0.0646439	-0.0124128	-0.0177554	-0.122921	-0.1371	-0.241838	-0.00466731	-0.0112976	-0.0393417	-0.534613	0	0.957133	0.520085	0.0245048	0.294503
0.103948	-2.35332	3.48061	0.41942	0	0.217675	0.579657	0.0139562	0.0721174	0	1.12422	0.04518	0.00295508	-0.0426878	-0.0135328	-0.0300448	-0.0576942	-0.0202819	-0.0129334	-0.0590557	-0.105026	-0.0219838	-0.0317995	-0.0615296	-0.0640889	-0.0123838	-0.0176658	-0.121862	-0.135931	-0.239775	-0.00462749	-0.0112011	-0.0391331	-0.530052	0	0.955759	0.516364	0.0244731	0.293928
0.103054	-2.33307	3.45078	0.41796	0	0.212339	0.573636	0.0140463	0.0717618	0	1.11699	0.044814	0.00296707	-0.042673	-0.0134171	-0.0297863	-0.0572048	-0.0201074	-0.0128222	-0.0585074	-0.104122	-0.0217947	-0.0316226	-0.0611957	-0.0635341	-0.0123556	-0.0175758	-0.120802	-0.134762	-0.237712	-0.00458768	-0.0111046	-0.0389219	-0.525492	0	0.95436	0.512644	0.0244415	0.293353
0.102159	-2.31282	3.42106	0.416469	0	0.207133	0.56769	0.0141333	0.0714086	0	1.10969	0.0444371	0.00297849	-0.0426426	-0.0133015	-0.0295278	-0.0567153	-0.0199329	-0.0127109	-0.0579573	-0.103219	-0.0216055	-0.0314449	-0.0608594	-0.0629793	-0.0123283	-0.0174853	-0.119741	-0.133592	-0.235649	-0.00454787	-0.0110081	-0.0387082	-0.520932	0	0.95294	0.508926	0.0244101	0.292778
0.101265	-2.29258	3.39146	0.414948	0	0.202056	0.561819	0.0142171	0.0710578	0	1.10233	0.0440495	0.00298936	-0.0425964	-0.0131859	-0.0292693	-0.0562256	-0.0197584	-0.0125996	-0.0574055	-0.102315	-0.0214164	-0.0312663	-0.0605207	-0.0624245	-0.0123018	-0.0173944	-0.11868	-0.132423	-0.233586	-0.00450806	-0.0109116	-0.0384919	-0.516371	0	0.951496	0.505208	0.0243787	0.292203
0.100371	-2.27233	3.36197	0.413395	0	0.197107	0.556025	0.0142978	0.0707095	0	1.0949	0.0436512	0.00299968	-0.0425344	-0.0130702	-0.0290108	-0.0557358	-0.0195839	-0.0124883	-0.0568518	-0.101411	-0.0212273	-0.0310869	-0.0601794	-0.0618698	-0.0122762	-0.017303	-0.117617	-0.131253	-0.231523	-0.00446824	-0.0108151	-0.0382729	-0.511811	0	0.950032	0.501492	0.0243475	0.291628
0.0994763	-2.25208	3.33259	0.411812	0	0.192285	0.550306	0.0143754	0.0703634	0	1.08742	0.0432421	0.00300943	-0.0424566	-0.0129546	-0.0287524	-0.0552458	-0.0194094	-0.0123771	-0.0562964	-0.100508	-0.0210381	-0.0309066	-0.0598355	-0.0613152	-0.0122513	-0.0172111	-0.116554	-0.130084	-0.22946	-0.00442843	-0.0107186	-0.0380512	-0.507251	0	0.948547	0.497778	0.0243165	0.291053
0.098582	-2.23184	3.30332	0.410197	0	0.187589	0.544665	0.0144499	0.0700197	0	1.07987	0.0428224	0.00301863	-0.042363	-0.0128389	-0.0284939	-0.0547557	-0.0192349	-0.0122658	-0.0557393	-0.0996042	-0.020849	-0.0307253	-0.059489	-0.0607607	-0.0122273	-0.0171187	-0.11549	-0.128914	-0.227397	-0.00438862	-0.0106222	-0.0378268	-0.502691	0	0.947039	0.494065	0.0242857	0.290478
0.0976877	-2.21159	3.27417	0.408552	0	0.183018	0.539101	0.0145212	0.0696782	0	1.07226	0.042392	0.00302728	-0.0422534	-0.0127232	-0.0282354	-0.0542653	-0.0190604	-0.0121545	-0.0551805	-0.0987006	-0.0206598	-0.0305431	-0.0591399	-0.0602062	-0.012204	-0.0170259	-0.114425	-0.127745	-0.225334	-0.00434881	-0.0105258	-0.0375996	-0.49813	0	0.945508	0.490351	0.024255	0.289903
0.0967933	-2.19134	3.24512	0.406876	0	0.17857	0.533615	0.0145894	0.069339	0	1.06459	0.0419511	0.00303537	-0.0421279	-0.0126076	-0.0279769	-0.0537749	-0.0188859	-0.0120432	-0.0546201	-0.097797	-0.0204707	-0.03036	-0.0587879	-0.0596519	-0.0121815	-0.0169325	-0.11336	-0.126575	-0.223272	-0.00430899	-0.0104295	-0.0373696	-0.49357	0	0.943961	0.486641	0.0242248	0.289328
0.095899	-2.1711	3.21618	0.405169	0	0.174244	0.528207	0.0146545	0.0690019	0	1.05686	0.0414997	0.0030429	-0.0419866	-0.0124919	-0.0277184	-0.0532842	-0.0187114	-0.011932	-0.054058	-0.0968934	-0.0202816	-0.0301758	-0.0584332	-0.0590976	-0.0121597	-0.0168387	-0.112293	-0.125406	-0.221209	-0.00426918	-0.0103332	-0.0371368	-0.48901	0	0.942395	0.482933	0.0241948	0.288753
0.0950047	-2.15085	3.18735	0.403431	0	0.17004	0.522877	0.0147165	0.068667	0	1.04907	0.0410379	0.00304987	-0.0418293	-0.0123762	-0.0274599	-0.0527934	-0.0185369	-0.0118207	-0.0534943	-0.0959899	-0.0200924	-0.0299907	-0.0580756	-0.0585433	-0.0121386	-0.0167444	-0.111226	-0.124236	-0.219146	-0.00422937	-0.010237	-0.0369012	-0.484449	0	0.94081	0.479227	0.0241651	0.288179
0.0941104	-2.1306	3.15863	0.401662	0	0.165955	0.517627	0.0147753	0.0683341	0	1.04121	0.0405657	0.00305629	-0.0416561	-0.0122605	-0.0272014	-0.0523024	-0.0183625	-0.0117094	-0.052929	-0.0950863	-0.0199033	-0.0298045	-0.0577152	-0.0579892	-0.0121181	-0.0166496	-0.110158	-0.123067	-0.217083	-0.00418956	-0.0101409	-0.0366626	-0.479889	0	0.93921	0.475524	0.0241359	0.287604
0.0932161	-2.11036	3.13001	0.399862	0	0.16199	0.512456	0.014831	0.0680033	0	1.0333	0.0400832	0.00306216	-0.041467	-0.0121447	-0.0269429	-0.0518112	-0.018188	-0.0115982	-0.0523622	-0.0941827	-0.0197142	-0.0296172	-0.0573517	-0.0574351	-0.0120984	-0.0165542	-0.10909	-0.121897	-0.21502	-0.00414974	-0.0100449	-0.0364211	-0.475329	0	0.937595	0.471825	0.0241071	0.287029
0.0923218	-2.09011	3.1015	0.398031	0	0.158142	0.507363	0.0148836	0.0676744	0	1.02533	0.0395905	0.00306746	-0.0412621	-0.012029	-0.0266844	-0.0513199	-0.0180135	-0.0114869	-0.0517939	-0.0932791	-0.019525	-0.0294289	-0.0569853	-0.0568811	-0.0120792	-0.0164584	-0.10802	-0.120728	-0.212957	-0.00410993	-0.00994891	-0.0361767	-0.470768	0	0.935962	0.468128	0.0240787	0.286454
0.0914275	-2.06986	3.07309	0.396169	0	0.15441	0.502351	0.014933	0.0673475	0	1.0173	0.0390877	0.00307221	-0.0410412	-0.0119133	-0.0264259	-0.0508283	-0.017839	-0.0113756	-0.0512241	-0.0923755	-0.0193359	-0.0292394	-0.0566159	-0.0563272	-0.0120607	-0.0163621	-0.10695	-0.119558	-0.210894	-0.00407012	-0.00985306	-0.0359292	-0.466208	0	0.934315	0.464433	0.0240509	0.285879
0.0905331	-2.04962	3.04479	0.394276	0	0.150793	0.497417	0.0149794	0.0670223	0	1.00921	0.0385748	0.00307641	-0.0408046	-0.0117975	-0.0261675	-0.0503367	-0.0176645	-0.0112643	-0.0506529	-0.0914719	-0.0191467	-0.0290488	-0.0562433	-0.0557734	-0.0120427	-0.0162652	-0.105879	-0.118389	-0.208831	-0.00403031	-0.00975732	-0.0356788	-0.461648	0	0.932653	0.460742	0.0240235	0.285304
0.0896388	-2.02937	3.01658	0.392352	0	0.147291	0.492564	0.0150226	0.066699	0	1.00106	0.0380519	0.00308004	-0.0405521	-0.0116817	-0.025909	-0.0498448	-0.01749	-0.0111531	-0.0500802	-0.0905683	-0.0189576	-0.028857	-0.0558676	-0.0552196	-0.0120253	-0.0161678	-0.104807	-0.117219	-0.206768	-0.00399049	-0.00966169	-0.0354253	-0.457088	0	0.930974	0.457053	0.0239966	0.284729
0.0887445	-2.00912	2.98848	0.390397	0	0.143901	0.487789	0.0150627	0.0663774	0	0.992854	0.0375192	0.00308312	-0.0402839	-0.0115659	-0.0256505	-0.0493528	-0.0173155	-0.0110418	-0.0495062	-0.0896647	-0.0187685	-0.0286641	-0.0554888	-0.054666	-0.0120085	-0.0160699	-0.103735	-0.11605	-0.204705	-0.00395068	-0.00956617	-0.0351688	-0.452527	0	0.929281	0.453366	0.0239702	0.284154
0.0878502	-1.98888	2.96048	0.388411	0	0.140622	0.483094	0.0150996	0.0660574	0	0.984589	0.0369767	0.00308565	-0.0400001	-0.0114501	-0.025392	-0.0488605	-0.017141	-0.0109305	-0.0489308	-0.0887612	-0.0185793	-0.0284699	-0.0551067	-0.0541124	-0.0119921	-0.0159714	-0.102662	-0.11488	-0.202643	-0.00391087	-0.00947078	-0.0349092	-0.447967	0	0.927575	0.449682	0.0239445	0.283579
0.0869559	-1.96863	2.93258	0.386394	0	0.137453	0.478479	0.0151334	0.065739	0	0.976267	0.0364245	0.00308762	-0.0397005	-0.0113343	-0.0251335	-0.0483682	-0.0169665	-0.0108192	-0.0483542	-0.0878576	-0.0183902	-0.0282746	-0.0547214	-0.0535589	-0.0119762	-0.0158724	-0.101588	-0.113711	-0.20058	-0.00387105	-0.00937553	-0.0346466	-0.443407	0	0.925855	0.446001	0.0239193	0.283004
0.0860616	-1.94838	2.90477	0.384346	0	0.134394	0.473943	0.0151641	0.0654221	0	0.967888	0.0358628	0.00308903	-0.0393854	-0.0112184	-0.024875	-0.0478756	-0.016792	-0.010708	-0.0477762	-0.086954	-0.0182011	-0.028078	-0.0543327	-0.0530055	-0.0119608	-0.0157729	-0.100514	-0.112541	-0.198517	-0.00383124	-0.0092804	-0.0343808	-0.438846	0	0.924119	0.442321	0.0238947	0.282429
0.0851673	-1.92814	2.87706	0.382266	0	0.131441	0.469486	0.0151917	0.0651066	0	0.959452	0.0352917	0.00308988	-0.0390548	-0.0111026	-0.0246165	-0.0473829	-0.0166175	-0.0105967	-0.047197	-0.0860504	-0.0180119	-0.0278801	-0.0539408	-0.0524522	-0.0119458	-0.0156728	-0.0994388	-0.111372	-0.196454	-0.00379143	-0.00918542	-0.0341119	-0.434286	0	0.922367	0.438642	0.0238706	0.281854
0.084273	-1.90789	2.84945	0.380156	0	0.128595	0.465107	0.0152162	0.0647925	0	0.95096	0.0347113	0.00309018	-0.0387087	-0.0109867	-0.024358	-0.0468899	-0.016443	-0.0104854	-0.0466166	-0.0851468	-0.0178228	-0.0276809	-0.0535455	-0.0518989	-0.0119312	-0.0155721	-0.098363	-0.110202	-0.194391	-0.00375162	-0.00909058	-0.0338399	-0.429726	0	0.920605	0.434967	0.0238473	0.281279
0.0833786	-1.88764	2.82193	0.378014	0	0.125853	0.460808	0.0152375	0.0644796	0	0.942413	0.0341216	0.00308993	-0.0383474	-0.0108708	-0.0240995	-0.0463969	-0.0162685	-0.0103742	-0.046035	-0.0842432	-0.0176336	-0.0274805	-0.0531467	-0.0513458	-0.0119169	-0.0154709	-0.0972866	-0.109033	-0.192328	-0.0037118	-0.0089959	-0.0335647	-0.425165	0	0.918828	0.431293	0.0238246	0.280704
0.0824843	-1.8674	2.79449	0.375842	0	0.123215	0.456586	0.0152557	0.0641679	0	0.933809	0.0335229	0.00308911	-0.0379707	-0.0107549	-0.023841	-0.0459036	-0.016094	-0.0102629	-0.0454523	-0.0833396	-0.0174445	-0.0272787	-0.0527446	-0.0507927	-0.0119029	-0.0153691	-0.0962095	-0.107863	-0.190265	-0.00367199	-0.00890137	-0.0332863	-0.420605	0	0.917038	0.427621	0.0238026	0.280129
0.08159	-1.84715	2.76715	0.373638	0	0.120679	0.452442	0.0152708	0.0638573	0	0.925151	0.0329153	0.00308774	-0.0375789	-0.010639	-0.0235826	-0.0454102	-0.0159195	-0.0101516	-0.0448685	-0.082436	-0.0172554	-0.0270756	-0.0523389	-0.0502398	-0.0118893	-0.0152667	-0.0951318	-0.106694	-0.188202	-0.00363218	-0.008807	-0.0330048	-0.416045	0	0.915236	0.423951	0.0237813	0.279554
0.0806957	-1.8269	2.7399	0.371403	0	0.118244	0.448376	0.0152827	0.0635478	0	0.916438	0.0322988	0.00308582	-0.037172	-0.0105231	-0.0233241	-0.0449165	-0.015745	-0.0100403	-0.0442837	-0.0815325	-0.0170662	-0.0268711	-0.0519298	-0.0496869	-0.0118759	-0.0151637	-0.0940534	-0.105525	-0.186139	-0.00359237	-0.0087128	-0.0327201	-0.411485	0	0.913419	0.420281	0.0237607	0.278979
0.0798014	-1.80666	2.71273	0.369137	0	0.115907	0.444386	0.0152915	0.0632391	0	0.907671	0.0316737	0.00308334	-0.0367502	-0.0104071	-0.0230656	-0.0444227	-0.0155705	-0.00992906	-0.0436978	-0.0806289	-0.0168771	-0.0266652	-0.0515171	-0.0491341	-0.0118628	-0.0150601	-0.0929745	-0.104355	-0.184076	-0.00355255	-0.00861876	-0.0324322	-0.406924	0	0.911591	0.416614	0.0237409	0.278404
0.0789071	-1.78641	2.68565	0.366839	0	0.113669	0.440473	0.0152972	0.0629312	0	0.89885	0.0310401	0.0030803	-0.0363135	-0.0102911	-0.0228071	-0.0439288	-0.015396	-0.00981779	-0.043111	-0.0797253	-0.016688	-0.026458	-0.0511009	-0.0485814	-0.0118498	-0.0149559	-0.091895	-0.103186	-0.182014	-0.00351274	-0.0085249	-0.0321411	-0.402364	0	0.909747	0.412946	0.0237217	0.277829
0.0780128	-1.76616	2.65866	0.36451	0	0.111527	0.436636	0.0152998	0.0626241	0	0.889976	0.0303982	0.0030767	-0.0358622	-0.0101751	-0.0225486	-0.0434346	-0.0152215	-0.00970652	-0.0425233	-0.0788217	-0.0164988	-0.0262493	-0.0506811	-0.0480287	-0.0118371	-0.0148512	-0.0908149	-0.102016	-0.179951	-0.00347293	-0.00843121	-0.0318468	-0.397804	0	0.907897	0.409282	0.0237035	0.277254
0.0771184	-1.74592	2.63174	0.362151	0	0.10948	0.432873	0.0152992	0.0623176	0	0.88105	0.029748	0.00307255	-0.0353962	-0.0100591	-0.0222901	-0.0429403	-0.015047	-0.00959525	-0.0419346	-0.0779181	-0.0163097	-0.0260392	-0.0502577	-0.0474762	-0.0118244	-0.0147457	-0.0897342	-0.100847	-0.177888	-0.00343312	-0.00833769	-0.0315493	-0.393243	0	0.906031	0.405618	0.023686	0.276679
0.0762241	-1.72567	2.6049	0.359759	0	0.107527	0.429186	0.0152955	0.0620117	0	0.87207	0.0290898	0.00306784	-0.0349159	-0.00994306	-0.0220316	-0.0424458	-0.0148726	-0.00948397	-0.0413451	-0.0770145	-0.0161205	-0.0258276	-0.0498306	-0.0469238	-0.0118119	-0.0146397	-0.088653	-0.0996771	-0.175825	-0.0033933	-0.00824436	-0.0312486	-0.388683	0	0.904155	0.401956	0.0236694	0.276104
0.0753298	-1.70542	2.57815	0.357337	0	0.105666	0.425572	0.0152887	0.0617061	0	0.863039	0.0284238	0.00306258	-0.0344212	-0.009827	-0.0217731	-0.0419512	-0.0146981	-0.0093727	-0.0407549	-0.0761109	-0.0159314	-0.0256146	-0.0493999	-0.0463714	-0.0117994	-0.014533	-0.0875713	-0.0985076	-0.173762	-0.00335349	-0.00815122	-0.0309447	-0.384123	0	0.902265	0.398293	0.0236535	0.27553
0.0744355	-1.68518	2.55147	0.354883	0	0.103895	0.422031	0.0152788	0.0614009	0	0.853957	0.02775	0.00305676	-0.0339123	-0.00971092	-0.0215146	-0.0414563	-0.0145236	-0.00926143	-0.0401638	-0.0752073	-0.0157423	-0.0254001	-0.0489655	-0.0458191	-0.011787	-0.0144257	-0.0864891	-0.0973381	-0.171699	-0.00331368	-0.00805825	-0.0306375	-0.379562	0	0.900365	0.394632	0.0236385	0.274955
0.0735412	-1.66493	2.52486	0.352398	0	0.102214	0.418563	0.0152657	0.0610959	0	0.844824	0.0270687	0.00305038	-0.0333895	-0.00959482	-0.0212561	-0.0409613	-0.0143491	-0.00915016	-0.039572	-0.0743038	-0.0155531	-0.0251841	-0.0485274	-0.045267	-0.0117745	-0.0143178	-0.0854063	-0.0961687	-0.169636	-0.00327387	-0.00796548	-0.0303272	-0.375002	0	0.898455	0.390972	0.0236245	0.27438
0.0726469	-1.64468	2.49832	0.349882	0	0.10062	0.415165	0.0152496	0.0607909	0	0.83564	0.02638	0.00304345	-0.0328529	-0.0094787	-0.0209976	-0.0404661	-0.0141746	-0.00903888	-0.0389796	-0.0734002	-0.015364	-0.0249666	-0.0480856	-0.0447149	-0.011762	-0.0142092	-0.0843231	-0.0949992	-0.167573	-0.00323405	-0.0078729	-0.0300137	-0.370442	0	0.896532	0.387312	0.0236113	0.273805
0.0717526	-1.62444	2.47186	0.347334	0	0.0991119	0.411839	0.0152302	0.060486	0	0.826406	0.0256841	0.00303596	-0.0323026	-0.00936256	-0.0207392	-0.0399708	-0.0140001	-0.00892761	-0.0383865	-0.0724966	-0.0151749	-0.0247476	-0.04764	-0.0441629	-0.0117494	-0.0140999	-0.0832394	-0.0938297	-0.16551	-0.00319424	-0.00778051	-0.0296969	-0.365882	0	0.894599	0.383652	0.0235991	0.27323
0.0708582	-1.60419	2.44546	0.344755	0	0.0976887	0.408582	0.0152078	0.0601809	0	0.817123	0.0249813	0.00302791	-0.0317388	-0.0092464	-0.0204807	-0.0394753	-0.0138256	-0.00881634	-0.0377929	-0.071593	-0.0149857	-0.024527	-0.0471907	-0.043611	-0.0117367	-0.0139899	-0.0821553	-0.0926602	-0.163447	-0.00315443	-0.00768831	-0.029377	-0.361321	0	0.892656	0.379994	0.0235878	0.272655
0.0699639	-1.58394	2.41913	0.342144	0	0.0963485	0.405393	0.0151823	0.0598756	0	0.807791	0.0242717	0.00301931	-0.0311617	-0.00913021	-0.0202222	-0.0389796	-0.0136511	-0.00870507	-0.0371987	-0.0706894	-0.0147966	-0.0243049	-0.0467376	-0.0430592	-0.0117239	-0.0138793	-0.0810707	-0.0914907	-0.161385	-0.00311462	-0.00759631	-0.0290539	-0.356761	0	0.890705	0.376336	0.0235775	0.27208
0.0690696	-1.5637	2.39286	0.339502	0	0.0950898	0.402272	0.0151536	0.0595699	0	0.79841	0.0235555	0.00301015	-0.0305715	-0.00901401	-0.0199637	-0.0384837	-0.0134766	-0.00859379	-0.036604	-0.0697858	-0.0146074	-0.0240812	-0.0462807	-0.0425074	-0.0117108	-0.013768	-0.0799857	-0.0903213	-0.159322	-0.0030748	-0.0075045	-0.0287276	-0.352201	0	0.88874	0.372677	0.0235682	0.271505
0.0681753	-1.54345	2.36665	0.336828	0	0.093911	0.399218	0.0155219	0.0592637	0	0.788982	0.0228329	0.00300044	-0.0299683	-0.00889778	-0.0197052	-0.0379877	-0.0133021	-0.00848252	-0.0360089	-0.0688822	-0.0144183	-0.0238559	-0.04582	-0.0419558	-0.0366797	-0.0136559	-0.099168	-0.0891518	-0.157259	-0.00303499	-0.00741289	-0.0283982	-0.34764	0	0.886771	0.369021	0.02356	0.27093
0.067281	-1.5232	2.34051	0.334123	0	0.0928105	0.396228	0.0149405	0.0589568	0	0.779506	0.0221041	0.00299016	-0.0293525	-0.00878153	-0.0194467	-0.0374915	-0.0131276	-0.00837125	-0.0354134	-0.0679786	-0.0142292	-0.023629	-0.0453554	-0.0414043	-0.0102494	-0.0135432	-0.0791449	-0.0879823	-0.155196	-0.00299518	-0.00732148	-0.0280656	-0.34308	0	0.884797	0.365367	0.0235529	0.270355
0.0663867	-1.50295	2.31442	0.331387	0	0.0917867	0.393303	0.0149197	0.0586493	0	0.769984	0.0213693	0.00297934	-0.0287242	-0.00866526	-0.0191882	-0.0369951	-0.0129531	-0.00825998	-0.0348176	-0.0670751	-0.01404	-0.0234005	-0.0448871	-0.0408528	-0.0101132	-0.0134297	-0.0780929	-0.0868128	-0.153133	-0.00295537	-0.00723026	-0.0277299	-0.33852	0	0.882814	0.361713	0.023547	0.26978
0.0654924	-1.48271	2.28838	0.328619	0	0.0908381	0.390441	0.0148966	0.0583408	0	0.760415	0.0206288	0.00296795	-0.0280835	-0.00854896	-0.0189297	-0.0364986	-0.0127786	-0.0081487	-0.0342215	-0.0661715	-0.0138509	-0.0231704	-0.0444149	-0.0403014	-0.00997696	-0.0133155	-0.0770409	-0.0856433	-0.15107	-0.00291555	-0.00713924	-0.0273911	-0.33396	0	0.88083	0.358062	0.0235423	0.269205
0.064598	-1.46246	2.2624	0.32582	0	0.089963	0.38764	0.0148713	0.0580313	0	0.750801	0.0198828	0.00295601	-0.0274309	-0.00843265	-0.0186712	-0.0360019	-0.0126041	-0.00803743	-0.0336251	-0.0652679	-0.0136618	-0.0229386	-0.0439389	-0.0397501	-0.00984072	-0.0132006	-0.0759889	-0.0844739	-0.149007	-0.00287574	-0.00704841	-0.0270491	-0.329399	0	0.878835	0.35441	0.0235386	0.26863
0.0637037	-1.44221	2.23646	0.322989	0	0.0891597	0.3849	0.0148438	0.0577207	0	0.741142	0.0191314	0.00294352	-0.0267663	-0.00831631	-0.0184127	-0.035505	-0.0124296	-0.00792616	-0.0330285	-0.0643643	-0.0134726	-0.0227052	-0.043459	-0.0391989	-0.00970448	-0.0130849	-0.0749368	-0.0833044	-0.146944	-0.00283593	-0.00695779	-0.0267041	-0.324839	0	0.876839	0.350761	0.0235363	0.268055
0.0628094	-1.42197	2.21058	0.320126	0	0.0884267	0.382219	0.0148139	0.0574087	0	0.731438	0.0183749	0.00293046	-0.0260902	-0.00819995	-0.0181543	-0.035008	-0.0122551	-0.00781489	-0.0324318	-0.0634607	-0.0132835	-0.0224701	-0.0429753	-0.0386478	-0.00956825	-0.0129685	-0.0738848	-0.0821349	-0.144881	-0.00279612	-0.00686735	-0.026356	-0.320279	0	0.874835	0.347112	0.0235352	0.26748
0.0619151	-1.40172	2.18473	0.317232	0	0.0877622	0.379595	0.0147817	0.0570954	0	0.72169	0.0176136	0.00291685	-0.0254028	-0.00808357	-0.0178958	-0.0345109	-0.0120806	-0.00770361	-0.031835	-0.0625571	-0.0130943	-0.0222334	-0.0424877	-0.0380968	-0.00943201	-0.0128513	-0.0728328	-0.0809654	-0.142818	-0.0027563	-0.00677712	-0.0260048	-0.315718	0	0.872827	0.343464	0.0235353	0.266905
0.0610208	-1.38147	2.15893	0.314306	0	0.0871645	0.377027	0.0147471	0.0567804	0	0.711898	0.0168477	0.00290269	-0.0247042	-0.00796716	-0.0176373	-0.0340135	-0.0119061	-0.00759234	-0.0312382	-0.0616535	-0.0129052	-0.021995	-0.0419962	-0.0375459	-0.00929577	-0.0127333	-0.0717808	-0.0797959	-0.140756	-0.00271649	-0.00668707	-0.0256506	-0.311158	0	0.870816	0.339818	0.0235367	0.26633
0.0601265	-1.36123	2.13317	0.311348	0	0.0866321	0.374513	0.0147102	0.0564637	0	0.702064	0.0160774	0.00288797	-0.0239948	-0.00785073	-0.0173788	-0.033516	-0.0117316	-0.00748107	-0.0306414	-0.0607499	-0.0127161	-0.0217549	-0.0415008	-0.036995	-0.00915953	-0.0126145	-0.0707288	-0.0786265	-0.138693	-0.00267668	-0.00659722	-0.0252935	-0.306598	0	0.868801	0.336172	0.0235394	0.265755
0.0592322	-1.34098	2.10745	0.308359	0	0.0861631	0.372053	0.0146708	0.0561452	0	0.692188	0.015303	0.00287269	-0.0232748	-0.00773428	-0.0171203	-0.0330184	-0.0115571	-0.0073698	-0.0300447	-0.0598464	-0.0125269	-0.0215131	-0.0410016	-0.0364442	-0.0090233	-0.0124949	-0.0696768	-0.077457	-0.13663	-0.00263686	-0.00650755	-0.0249333	-0.302037	0	0.866783	0.332526	0.0235435	0.26518

## Sheet: metabolite abbreviations
metabolite abbreviation	name of metabolite
glc	glucose
ace	acetate
but	butyrate
etOH	ethanol
for	formate
isobut	isobutyrate
isoval	isovalerate
lact	lactate
prop	propionate
suc	succinate
valer	valerate
ala	alanine
arg	arginine
asp	aspartate
asn	asparagine
cys	cysteine
gln	glutamine
glu	glutamate
gly	glycine
his	histidine
ile	isoleucine
leu	leucine
lys	lysine
met	methionine
phe	phenylalanine
prop	proline
ser	serine
thr	threonine
trp	tryptophan
tyr	tyrosine
valer	valine
muc	mucin
